# Supplementary material for: Reaching endpoints for lymphatic filariasis elimination- results from mass drug administration and nocturnal blood surveys, South Gujarat, India
Source: PLoS Negl Trop Dis. 2017 Apr 3;11(4):e0005476. doi: 10.1371/journal.pntd.0005476 (PMC5391126; doi:10.1371/journal.pntd.0005476)
Supplement: S1 Excel Datasheet — (XLSX) [file pntd.0005476.s001.xlsx]

## Sheet: VALSAD
Town/ District	Rural/ urban	HH No	Cluster no.	Total Pop	Eligible Pop	Not eligible (C,P,S)			DEC given	If No enter codes as												If Y consumed	If Not consumed reasons								If consumed any SE													knew a case of lymphodema Y/ N	source of HE	a	b	c	d
						Children < 2 years	Pregnant	Sickness	Yes	Missed	Refu	T	Dn	Children	Elderly	Sickness	Absent	Pregnant	No reason			Yes	Refused	No Reason	Absent	Sickness	Afraid of S/E	old age	Forgot	Misplaced	No SE	Sedation	Vertigo	Headache	Body pain	Nausea/ vomiting	Acidity	Diarrhoea	Blurring of vision	Fever	Drowsiness		Skin rash
VALSAD	R	1	1	4	4	0	0	0	4	0	0	0	0	0	0	0	0	0	0	0	0	4	0	0	0	0	0	0	0	0	3	0	0	0	0	0	0	0	0	1	0	0	0	N	HW	Y	Y	Y	N
VALSAD	R	2	1	6	6	0	0	0	5	0	0	0	0	0	0	1	0	0	0	0	0	5	0	0	0	0	0	0	0	0	5	0	0	0	0	0	0	0	0	0	0	0	0	N	HW	N	N	N	N
VALSAD	R	3	1	2	2	0	0	0	2	0	0	0	0	0	0	0	0	0	0	0	0	2	0	0	0	0	0	0	0	0	2	0	0	0	0	0	0	0	0	0	0	0	0	N	HW	N	N	Y	Y
VALSAD	R	4	1	2	2	0	0	0	2	0	0	0	0	0	0	0	0	0	0	0	0	2	0	0	0	0	0	0	0	0	2	0	0	0	0	0	0	0	0	0	0	0	0	N	HW	N	Y	Y	Y
VALSAD	R	5	1	6	6	0	0	0	6	0	0	0	0	0	0	0	0	0	0	0	0	6	0	0	0	0	0	0	0	0	6	0	0	0	0	0	0	0	0	0	0	0	0	N	HW	N	Y	Y	N
VALSAD	R	6	1	4	4	0	0	0	0	0	0	4	0	0	0	0	0	0	0	0	0	0	0	0	0	0	0	0	0	0	0	0	0	0	0	0	0	0	0	0	0	0	0	N	TV	Y	N	N	N
VALSAD	R	7	1	4	4	0	0	0	0	0	0	4	0	0	0	0	0	0	0	0	0	0	0	0	0	0	0	0	0	0	0	0	0	0	0	0	0	0	0	0	0	0	0	N		N	N	N	N
VALSAD	R	8	1	4	4	0	0	0	0	0	0	4	0	0	0	0	0	0	0	0	0	0	0	0	0	0	0	0	0	0	0	0	0	0	0	0	0	0	0	0	0	0	0	N		N	N	N	N
VALSAD	R	9	1	8	8	0	0	0	0	0	0	8	0	0	0	0	0	0	0	0	0	0	0	0	0	0	0	0	0	0	0	0	0	0	0	0	0	0	0	0	0	0	0	N		N	N	N	N
VALSAD	R	10	1	7	7	0	0	0	6	0	0	0	0	0	0	1	0	0	0	0	0	6	0	0	0	0	0	0	0	0	6	0	0	0	0	0	0	0	0	0	0	0	0	N	HW	N	Y	Y	N
VALSAD	R	11	1	8	8	0	0	0	8	0	0	0	0	0	0	0	0	0	0	0	0	8	0	0	0	0	0	0	0	0	8	0	0	0	0	0	0	0	0	0	0	0	0	N	HW	Y	Y	Y	N
VALSAD	R	12	1	6	6	0	0	0	6	0	0	0	0	0	0	0	0	0	0	0	0	6	0	0	0	0	0	0	0	0	6	0	0	0	0	0	0	0	0	0	0	0	0	N	HW	N	N	N	N
VALSAD	R	13	1	5	5	0	0	0	5	0	0	0	0	0	0	0	0	0	0	0	0	5	0	0	0	0	0	0	0	0	5	0	0	0	0	0	0	0	0	0	0	0	0	N	HW	N	N	N	N
VALSAD	R	14	1	4	4	0	0	0	4	0	0	0	0	0	0	0	0	0	0	0	0	4	0	0	0	0	0	0	0	0	4	0	0	0	0	0	0	0	0	0	0	0	0	N	HW	N	N	N	N
VALSAD	R	15	1	7	7	0	0	0	7	0	0	0	0	0	0	0	0	0	0	0	0	7	0	0	0	0	0	0	0	0	7	0	0	0	0	0	0	0	0	0	0	0	0	N	HW	N	N	N	N
VALSAD	R	16	1	8	7	1	0	0	7	0	0	0	0	0	0	0	0	0	0	0	0	7	0	0	0	0	0	0	0	0	7	0	0	0	0	0	0	0	0	0	0	0	0	N	HW	Y	Y	Y	N
VALSAD	R	17	1	1	1	0	0	0	0	0	0	1	0	0	0	0	0	0	0	0	0	0	0	0	0	0	0	0	0	0	0	0	0	0	0	0	0	0	0	0	0	0	0	N
VALSAD	R	18	1	1	1	0	0	0	0	0	0	1	0	0	0	0	0	0	0	0	0	0	0	0	0	0	0	0	0	0	0	0	0	0	0	0	0	0	0	0	0	0	0	N
VALSAD	R	19	1	1	1	0	0	0	0	0	0	1	0	0	0	0	0	0	0	0	0	0	0	0	0	0	0	0	0	0	0	0	0	0	0	0	0	0	0	0	0	0	0	N
VALSAD	R	20	1	2	2	0	0	0	0	0	2	0	0	0	0	0	0	0	0	0	0	0	0	0	0	0	0	0	0	0	0	0	0	0	0	0	0	0	0	0	0	0	0	N	HW
VALSAD	R	21	1	5	5	0	0	0	5	0	0	0	0	0	0	0	0	0	0	0	0	5	0	0	0	0	0	0	0	0	5	0	0	0	0	0	0	0	0	0	0	0	0	N	HW	Y	Y	Y	Y
VALSAD	R	22	1	5	5	0	0	0	5	0	0	0	0	0	0	0	0	0	0	0	0	5	0	0	0	0	0	0	0	0	5	0	0	0	0	0	0	0	0	0	0	0	0	N		Y	Y	Y	Y
VALSAD	R	23	1	4	4	0	0	0	4	0	0	0	0	0	0	0	0	0	0	0	0	4	0	0	0	0	0	0	0	0	4	0	0	0	0	0	0	0	0	0	0	0	0	N	TV	Y	Y	Y	Y
VALSAD	R	24	1	1	1	0	0	0	1	0	0	0	0	0	0	0	0	0	0	0	0	1	0	0	0	0	0	0	0	0	1	0	0	0	0	0	0	0	0	0	0	0	0	N		Y	Y	Y	Y
VALSAD	R	25	1	2	2	0	0	0	2	0	0	0	0	0	0	0	0	0	0	0	0	2	0	0	0	0	0	0	0	0	2	0	0	0	0	0	0	0	0	0	0	0	0	N		Y	Y	Y	Y
VALSAD	R	26	1	3	3	0	0	0	3	0	0	0	0	0	0	0	0	0	0	0	0	3	0	0	0	0	0	0	0	0	3	0	0	0	0	0	0	0	0	0	0	0	0	N	TV	Y	Y	Y	Y
VALSAD	R	27	1	2	2	0	0	0	2	0	0	0	0	0	0	0	0	0	0	0	0	2	0	0	0	0	0	0	0	0	2	0	0	0	0	0	0	0	0	0	0	0	0	N	TV	Y	Y	Y	Y
VALSAD	R	28	1	3	3	0	0	0	3	0	0	0	0	0	0	0	0	0	0	0	0	3	0	0	0	0	0	0	0	0	3	0	0	0	0	0	0	0	0	0	0	0	0	N	HW	Y	Y	Y	Y
VALSAD	R	29	1	1	1	0	0	0	0	0	0	1	0	0	0	0	0	0	0	0	0	0	0	0	0	0	0	0	0	0	0	0	0	0	0	0	0	0	0	0	0	0	0	N
VALSAD	R	30	1	1	1	0	0	0	0	0	0	1	0	0	0	0	0	0	0	0	0	0	0	0	0	0	0	0	0	0	0	0	0	0	0	0	0	0	0	0	0	0	0	N
VALSAD	R	31	1	3	3	0	0	0	3	0	0	0	0	0	0	0	0	0	0	0	0	3	0	0	0	0	0	0	0	0	3	0	0	0	0	0	0	0	0	0	0	0	0	N	HW	Y	Y	Y	Y
VALSAD	R	32	1	2	2	0	0	0	0	0	0	3	0	0	0	0	0	0	0	0	0	0	0	0	0	0	0	0	0	0	0	0	0	0	0	0	0	0	0	0	0	0	0	N
VALSAD	R	33	1	1	1	0	0	0	0	0	0	1	0	0	0	0	0	0	0	0	0	0	0	0	0	0	0	0	0	0	0	0	0	0	0	0	0	0	0	0	0	0	0	N
VALSAD	R	34	1	2	2	0	0	0	0	0	0	2	0	0	0	0	0	0	0	0	0	0	0	0	0	0	0	0	0	0	0	0	0	0	0	0	0	0	0	0	0	0	0	N
VALSAD	U	1	2	7	7	0	0	0	7	0	0	0	0	0	0	0	0	0	0	0	0	7	0	0	0	0	0	0	0	0	7	0	0	0	0	0	0	0	0	0	0	0	0	N	HW	N	N	N	N
VALSAD	U	2	2	5	4	1	0	0	4	0	0	0	0	1	0	0	0	0	0	0	0	4	0	0	0	0	0	0	0	0	4	0	0	0	0	0	0	0	0	0	0	0	0	N	HW	N	N	N	N
VALSAD	U	3	2	6	6	0	0	0	0	0	0	0	0	0	0	0	6	0	0	0	0	0	0	0	0	0	0	0	0	0	0	0	0	0	0	0	0	0	0	0	0	0	0	N	TV
VALSAD	U	4	2	3	3	0	0	0	3	0	0	0	0	0	0	0	0	0	0	0	0	3	0	0	0	0	0	0	0	0	3	0	0	0	0	0	0	0	0	0	0	0	0	N	HW	N	N	N	N
VALSAD	U	5	2	5	5	0	0	0	2		3	0	0	0	0	0	0	0	0	0	0	2	0	0	0	0	0	0	0	0	2	0	0	0	0	0	0	0	0	0	0	0	0	N	TV	N	N	N	N
VALSAD	U	6	2	4	4	0	0	0	4	0	0	0	0	0	0	0	0	0	0	0	0	4	0	0	0	0	0	0	0	0	4	0	0	0	0	0	0	0	0	0	0	0	0	N		N	N	N	N
VALSAD	U	7	2	4	4	0	0	0	4	0	0	0	0	0	0	0	0	0	0	0	0	4	0	0	0	0	0	0	0	0	4	0	0	0	0	0	0	0	0	0	0	0	0	N	HW	N	N	N	N
VALSAD	U	8	2	6	6	0	0	0	6	0	0	0	0	0	0	0	0	0	0	0	0	6	0	0	0	0	0	0	0	0	6	0	0	0	0	0	0	0	0	0	0	0	0	N	HW	N	N	N	N
VALSAD	U	9	2	4	4	0	0	0	4	0	0	0	0	0	0	0	0	0	0	0	0	4	0	0	0	0	0	0	0	0	4	0	0	0	0	0	0	0	0	0	0	0	0	N	HW	N	N	N	N
VALSAD	U	10	2	5	5	0	0	0	5	0	0	0	0	0	0	0	0	0	0	0	0	5	0	0	0	0	0	0	0	0	5	0	0	0	0	0	0	0	0	0	0	0	0	N	HW	N	N	N	N
VALSAD	U	11	2	6	6	0	0	0	6	0	0	0	0	0	0	0	0	0	0	0	0	6	0	0	0	0	0	0	0	0	6	0	0	0	0	0	0	0	0	0	0	0	0	N	HW	N	N	N	N
VALSAD	U	12	2	7	7	0	0	0	7	0	0	0	0	0	0	0	0	0	0	0	0	7	0	0	0	0	0	0	0	0	7	0	0	0	0	0	0	0	0	0	0	0	0	N	HW	N	N	N	N
VALSAD	U	13	2	5	5	0	0	0	2	0	0	0	0	0	0	0	3	0	0	0	0	2	0	0	0	0	0	0	0	0	2	0	0	0	0	0	0	0	0	0	0	0	0	N	HW	N	N	N	N
VALSAD	U	14	2	4	4	0	0	0	4	0	0	0	0	0	0	0	0	0	0	0	0	4	0	0	0	0	0	0	0	0	4	0	0	0	0	0	0	0	0	0	0	0	0	N	TV	N	N	N	N
VALSAD	U	15	2	2	2	0	0	0	2	0	0	0	0	0	0	0	0	0	0	0	0	2	0	0	0	0	0	0	0	0	2	0	0	0	0	0	0	0	0	0	0	0	0	N	TV	N	N	N	N
VALSAD	U	16	2	6	6	0	0	0	6	0	0	0	0	0	0	0	0	0	0	0	0	6	0	0	0	0	0	0	0	0	6	0	0	0	0	0	0	0	0	0	0	0	0	N	HW	N	N	N	N
VALSAD	U	17	2	3	3	0	0	0	3	0	0	0	0	0	0	0	0	0	0	0	0	3	0	0	0	0	0	0	0	0	3	0	0	0	0	0	0	0	0	0	0	0	0	N	TV	Y	Y	Y	N
VALSAD	U	18	2	4	4	0	0	0	4	0	0	0	0	0	0	0	0	0	0	0	0	4	0	0	0	0	0	0	0	0	4	0	0	0	0	0	0	0	0	0	0	0	0	N		N	Y	N	N
VALSAD	U	19	2	3	3	0	0	0	3	0	0	0	0	0	0	0	0	0	0	0	0	3	0	0	0	0	0	0	0	0	3	0	0	0	0	0	0	0	0	0	0	0	0	N		Y	Y	Y	N
VALSAD	U	20	2	4	4	0	0	0	0	0	0	0	0	0	0	0	4	0	0	0	0	0	0	0	0	0	0	0	0	0	0	0	0	0	0	0	0	0	0	0	0	0	0
VALSAD	U	21	2	2	2	0	0	0	0	0	0	2	0	0	0	0	0	0	0	0	0	0	0	0	0	0	0	0	0	0	0	0	0	0	0	0	0	0	0	0	0	0	0	N	HW
VALSAD	U	22	2	3	3	0	0	0	0	0	0	3	0	0	0	0	0	0	0	0	0	0	0	0	0	0	0	0	0	0	0	0	0	0	0	0	0	0	0	0	0	0	0	N
VALSAD	U	23	2	5	5	0	0	0	4	0	0	0	0	0	0	1	0	0	0	0	0	0	4	0	0	0	0	0	0	0	0	0	0	0	0	0	0	0	0	0	0	0	0	N		N	N	N	N
VALSAD	U	24	2	3	3	0	0	0	3	0	0	0	0	0	0	0	0	0	0	0	0	3	0	0	0	0	0	0	0	0	3	0	0	0	0	0	0	0	0	0	0	0	0	N	NW	N	Y	N	N
VALSAD	U	25	2	5	4	1	0	0	4	0	0	0	0	0	0	0	0	0	0	0	0	0	4	0	0	0	0	0	0	0	0	0	0	0	0	0	0	0	0	0	0	0	0	N		N	N	N	N
VALSAD	U	26	2	5	5	0	0	0	5	0	0	0	0	0	0	0	0	0	0	0	0	5	0	0	0	0	0	0	0	0	5	0	0	0	0	0	0	0	0	0	0	0	0	N	HW	N	N	N	N
VALSAD	U	27	2	4	4	0	0	0	3	0	0	0	0	0	0	1	0	0	0	0	0	3	0	0	0	0	0	0	0	0	3	0	0	0	0	0	0	0	0	0	0	0	0	N		N	N
VALSAD	U	28	2	3	3	0	0	0	3	0	0	0	0	0	0	0	0	0	0	0	0	0	3	0	0	0	0	0	0	0	0	0	0	0	0	0	0	0	0	0	0	0	0	N		N	N	N	N
VALSAD	U	29	2	4	4	0	0	0	4	0	0	0	0	0	0	0	0	0	0	0	0	4	0	0	0	0	0	0	0	0	4	0	0	0	0	0	0	0	0	0	0	0	0	N	TV	Y	Y	N	N
VALSAD	U	30	2	3	3	0	0	0	3	0	0	0	0	0	0	0	0	0	0	0	0	3	0	0	0	0	0	0	0	0	3	0	0	0	0	0	0	0	0	0	0	0	0	N	HW	N	Y	N	N
VALSAD	U	31	2	3	3	0	0	0	3	0	0	0	0	0	0	0	0	0	0	0	0	3	0	0	0	0	0	0	0	0	3	0	0	0	0	0	0	0	0	0	0	0	0	N		N	Y	N	N
VALSAD	U	32	2	2	2	0	0	0	2	0	0	0	0	0	0	0	0	0	0	0	0	2	0	0	0	0	0	0	0	0	2	0	0	0	0	0	0	0	0	0	0	0	0	N	TV	Y	Y	N	N
VALSAD	U	33	2	2	2	0	0	0	2	0	0	0	0	0	0	0	0	0	0	0	0	2	0	0	0	0	0	0	0	0	2	0	0	0	0	0	0	0	0	0	0	0	0	N	HW	Y	Y	N	N
VALSAD	R	1	3	5	4	0	0	1	4	0	0	0	0	0	0	0	0	0	0	0	0	4	0	0	0	0	0	0	0	0	4	0	0	0	0	0	0	0	0	0	0	0	0	N		Y	Y	Y	Y
VALSAD	R	2	3	1	1	0	0	0	1	0	0	0	0	0	0	0	0	0	0	0	0	1	0	0	0	0	0	0	0	0	1	0	0	0	0	0	0	0	0	0	0	0	0	N	HW	Y	Y	Y	Y
VALSAD	R	3	3	2	2	0	0	0	2	0	0	0	0	0	0	0	0	0	0	0	0	2	0	0	0	0	0	0	0	0	2	0	0	0	0	0	0	0	0	0	0	0	0	N	NW	Y	Y	Y	Y
VALSAD	R	4	3	4	4	0	0	0	4	0	0	0	0	0	0	0	0	0	0	0	0	4	0	0	0	0	0	0	0	0	4	0	0	0	0	0	0	0	0	0	0	0	0	N	HW	Y	Y	Y	Y
VALSAD	R	5	3	3	3	0	0	0	3	0	0	0	0	0	0	0	0	0	0	0	0	3	0	0	0	0	0	0	0	0	3	0	0	0	0	0	0	0	0	0	0	0	0	N	HW	N	Y	N	N
VALSAD	R	6	3	5	5	0	0	0	5	0	0	0	0	0	0	0	0	0	0	0	0	5	0	0	0	0	0	0	0	0	5	0	0	0	0	0	0	0	0	0	0	0	0	N	HW	N	Y	Y	N
VALSAD	R	7	3	5	5	0	0	0	5	0	0	0	0	0	0	0	0	0	0	0	0	5	0	0	0	0	0	0	0	0	5	0	0	0	0	0	0	0	0	0	0	0	0	N	HW	N	Y	N	N
VALSAD	R	8	3	8	8	0	0	0	8	0	0	0	0	0	0	0	0	0	0	0	0	8	0	0	0	0	0	0	0	0	8	0	0	0	0	0	0	0	0	0	0	0	0	N	HW	N	Y	N	N
VALSAD	R	9	3	6	6	0	0	0	6	0	0	0	0	0	0	0	0	0	0	0	0	6	0	0	0	0	0	0	0	0	6	0	0	0	0	0	0	0	0	0	0	0	0	N	HW	N	N	N	N
VALSAD	R	10	3	2	2	0	0	0	2	0	0	0	0	0	0	0	0	0	0	0	0	2	0	0	0	0	0	0	0	0	2	0	0	0	0	0	0	0	0	0	0	0	0	N	HW	N	N	N	N
VALSAD	R	11	3	7	7	0	0	0	7	0	0	0	0	0	0	0	0	0	0	0	0	7	0	0	0	0	0	0	0	0	7	0	0	0	0	0	0	0	0	0	0	0	0	N	HW	N	N	N	N
VALSAD	R	12	3	6	6	0	0	0	6	0	0	0	0	0	0	0	0	0	0	0	0	6	0	0	0	0	0	0	0	0	6	0	0	0	0	0	0	0	0	0	0	0	0	N	HW	N	N	N	N
VALSAD	R	13	3	1	1	0	0	0	1	0	0	0	0	0	0	0	0	0	0	0	0	1	0	0	0	0	0	0	0	0	1	0	0	0	0	0	0	0	0	0	0	0	0	N	HW	N	N	N	N
VALSAD	R	14	3	2	2	0	0	0	2	0	0	0	0	0	0	0	0	0	0	0	0	2	0	0	0	0	0	0	0	0	2	0	0	0	0	0	0	0	0	0	0	0	0	N	HW	N	N	N	N
VALSAD	R	15	3	7	7	0	0	0	7	0	0	0	0	0	0	0	0	0	0	0	0	7	0	0	0	0	0	0	0	0	7	0	0	0	0	0	0	0	0	0	0	0	0	N	HW	N	N	N	N
VALSAD	R	16	3	6	6	0	0	0	6	0	0	0	0	0	0	0	0	0	0	0	0	6	0	0	0	0	0	0	0	0	6	0	0	0	0	0	0	0	0	0	0	0	0	N	HW	N	N	N	N
VALSAD	R	17	3	2	2	0	0	0	2	0	0	0	0	0	0	0	0	0	0	0	0	2	0	0	0	0	0	0	0	0	2	0	0	0	0	0	0	0	0	0	0	0	0	N		Y	Y	Y	Y
VALSAD	R	18	3	7	7	0	0	0	0	0	0	7	0	0	0	0	0	0	0	0	0	0	0	0	0	0	0	0	0	0	0	0	0	0	0	0	0	0	0	0	0	0	0	N
VALSAD	R	19	3	5	5	0	0	0	0	0	0	5	0	0	0	0	0	0	0	0	0	0	0	0	0	0	0	0	0	0	0	0	0	0	0	0	0	0	0	0	0	0	0	N
VALSAD	R	20	3	2	2	0	0	0	2	0	0	0	0	0	0	0	0	0	0	0	0	2	0	0	0	0	0	0	0	0	2	0	0	0	0	0	0	0	0	0	0	0	0	N	HW	Y	Y	Y	Y
VALSAD	R	21	3	8	8	0	0	0	8	0	0	0	0	0	0	0	0	0	0	0	0	8	0	0	0	0	0	0	0	0	8	0	0	0	0	0	0	0	0	0	0	0	0	N		Y	Y	N	N
VALSAD	R	22	3	5	5	0	0	0	5	0	0	0	0	0	0	0	0	0	0	0	0	5	0	0	0	0	0	0	0	0	4	0	0	0	0	0	0	0	0	1	0	0	0	N	HW	Y	Y	Y	Y
VALSAD	R	23	3	5	5	0	0	0	5	0	0	0	0	0	0	0	0	0	0	0	0	5	0	0	0	0	0	0	0	0	5	0	0	0	0	0	0	0	0	0	0	0	0	N	HW	Y	Y	N	Y
VALSAD	R	24	3	4	4	0	0	0	4	0	0	0	0	0	0	0	0	0	0	0	0	4	0	0	0	0	0	0	0	0	4	0	0	0	0	0	0	0	0	0	0	0	0	N	HW	Y	Y	Y	Y
VALSAD	R	25	3	8	8	0	0	0	8	0	0	0	0	0	0	0	0	0	0	0	0	8	0	0	0	0	0	0	0	0	8	0	0	0	0	0	0	0	0	0	0	0	0	N	HW	Y	Y	Y	Y
VALSAD	R	26	3	5	5	0	0	0	5	0	0	0	0	0	0	0	0	0	0	0	0	5	0	0	0	0	0	0	0	0	5	0	0	0	0	0	0	0	0	0	0	0	0	N	HW	Y	Y	Y	Y
VALSAD	R	27	3	4	4	0	0	0	4	0	0	0	0	0	0	0	0	0	0	0	0	4	0	0	0	0	0	0	0	0	4	0	0	0	0	0	0	0	0	0	0	0	0	N	HW	Y	Y	Y	Y
VALSAD	R	28	3	3	3	0	0	0	3	0	0	0	0	0	0	0	0	0	0	0	0	3	0	0	0	0	0	0	0	0	3	0	0	0	0	0	0	0	0	0	0	0	0	N	HW	Y	Y	Y	Y
VALSAD	R	29	3	3	3	0	0	0	3	0	0	0	0	0	0	0	0	0	0	0	0	3	0	0	0	0	0	0	0	0	3	0	0	0	0	0	0	0	0	0	0	0	0	N	HW	Y	Y	Y	Y
VALSAD	R	30	3	7	7	0	0	0	7	0	0	0	0	0	0	0	0	0	0	0	0	7	0	0	0	0	0	0	0	0	7	0	0	0	0	0	0	0	0	0	0	0	0	N	HW	Y	Y	N	N
VALSAD	R	31	3	5	5	0	0	0	5	0	0	0	0	0	0	0	0	0	0	0	0	5	0	0	0	0	0	0	0	0	5	0	0	0	0	0	0	0	0	0	0	0	0	N	HW	Y	Y	Y	Y
VALSAD	R	32	3	3	3	0	0	0	3	0	0	0	0	0	0	0	0	0	0	0	0	3	0	0	0	0	0	0	0	0	3	0	0	0	0	0	0	0	0	0	0	0	0	N	HW	Y	Y	Y	Y
VALSAD	R	1	4	5	5	0	0	0	5	0	0	0	0	0	0	0	0	0	0	0	0	5	0	0	0	0	0	0	0	0	5	0	0	0	0	0	0	0	0	0	0	0	0	N		N	N	N	N
VALSAD	R	2	4	8	7	1	0	0	7	0	0	0	0	0	0	0	0	0	0	0	0	7	0	0	0	0	0	0	0	0	7	0	0	0	0	0	0	0	0	0	0	0	0	N	HW	Y	N	Y	Y
VALSAD	R	3	4	1	1	0	0	0	1	0	0	0	0	0	0	0	0	0	0	0	0	1	0	0	0	0	0	0	0	0	1	0	0	0	0	0	0	0	0	0	0	0	0	N	HW	Y	N	N	N
VALSAD	R	4	4	4	4	0	0	0	4	0	0	0	0	0	0	0	0	0	0	0	0	4	0	0	0	0	0	0	0	0	4	0	0	0	0	0	0	0	0	0	0	0	0	N	HW	N	N	N	N
VALSAD	R	5	4	7	7	0	0	0	7	0	0	0	0	0	0	0	0	0	0	0	0	7	0	0	0	0	0	0	0	0	7	0	0	0	0	0	0	0	0	0	0	0	0	N	HW	N	N	N	N
VALSAD	R	6	4	3	3	0	0	0	3	0	0	0	0	0	0	0	0	0	0	0	0	3	0	0	0	0	0	0	0	0	3	0	0	0	0	0	0	0	0	0	0	0	0	N	HW	N	N	N	N
VALSAD	R	7	4	5	5	0	0	0	5	0	0	0	0	0	0	0	0	0	0	0	0	5	0	0	0	0	0	0	0	0	5	0	0	0	0	0	0	0	0	0	0	0	0	N	HW	N	N	N	N
VALSAD	R	8	4	4	4	0	0	0	4	0	0	0	0	0	0	0	0	0	0	0	0	4	0	0	0	0	0	0	0	0	4	0	0	0	0	0	0	0	0	0	0	0	0	N	HW	Y	N	N	N
VALSAD	R	9	4	4	4	0	0	0	4	0	0	0	0	0	0	0	0	0	0	0	0	4	0	0	0	0	0	0	0	0	4	0	0	0	0	0	0	0	0	0	0	0	0	N	HW	N	N	N	N
VALSAD	R	10	4	2	2	0	0	0	2	0	0	0	0	0	0	0	0	0	0	0	0	2	0	0	0	0	0	0	0	0	2	0	0	0	0	0	0	0	0	0	0	0	0	N	TV	Y	Y	Y	Y
VALSAD	R	11	4	4	4	0	0	0	4	0	0	0	0	0	0	0	0	0	0	0	0	4	0	0	0	0	0	0	0	0	4	0	0	0	0	0	0	0	0	0	0	0	0	N	TV	Y	Y	Y	N
VALSAD	R	12	4	2	1	0	0	1	1	0	0	0	0	0	0	0	0	0	0	0	0	1	0	0	0	0	0	0	0	0	1	0	0	0	0	0	0	0	0	0	0	0	0	N	HW	N	N	N	N
VALSAD	R	13	4	4	4	0	0	0	4	0	0	0	0	0	0	0	0	0	0	0	0	4	0	0	0	0	0	0	0	0	4	0	0	0	0	0	0	0	0	0	0	0	0	N	HW	N	N	N	N
VALSAD	R	14	4	1	1	0	0	0	1	0	0	0	0	0	0	0	0	0	0	0	0	1	0	0	0	0	0	0	0	0	1	0	0	0	0	0	0	0	0	0	0	0	0	N	HW	N	N	N	N
VALSAD	R	15	4	4	4	0	0	0	4	0	0	0	0	0	0	0	0	0	0	0	0	4	0	0	0	0	0	0	0	0	4	0	0	0	0	0	0	0	0	0	0	0	0	N	HW	N	N	N	N
VALSAD	R	16	4	2	2	0	0	0	2	0	0	0	0	0	0	0	0	0	0	0	0	2	0	0	0	0	0	0	0	0	2	0	0	0	0	0	0	0	0	0	0	0	0	N	HW	N	N	N	N
VALSAD	R	17	4	6	6	0	0	0	6	0	0	0	0	0	0	0	0	0	0	0	0	6	0	0	0	0	0	0	0	0	6	0	0	0	0	0	0	0	0	0	0	0	0	N	HW	Y	Y	N	N
VALSAD	R	18	4	5	5	0	0	0	5	0	0	0	0	0	0	0	0	0	0	0	0	5	0	0	0	0	0	0	0	0	5	0	0	0	0	0	0	0	0	0	0	0	0	N	HW	Y	Y	N	N
VALSAD	R	19	4	5	5	0	0	0	5	0	0	0	0	0	0	0	0	0	0	0	0	5	0	0	0	0	0	0	0	0	5	0	0	0	0	0	0	0	0	0	0	0	0	N	HW	Y	Y	Y	Y
VALSAD	R	20	4	4	4	0	0	0	4	0	0	0	0	0	0	0	0	0	0	0	0	4	0	0	0	0	0	0	0	0	4	0	0	0	0	0	0	0	0	0	0	0	0	N	HW	Y	Y	Y	N
VALSAD	R	21	4	2	2	0	0	0	2	0	0	0	0	0	0	0	0	0	0	0	0	2	0	0	0	0	0	0	0	0	2	0	0	0	0	0	0	0	0	0	0	0	0	N	HW	Y	Y	Y	N
VALSAD	R	22	4	2	2	0	0	0	2	0	0	0	0	0	0	0	0	0	0	0	0	2	0	0	0	0	0	0	0	0	2	0	0	0	0	0	0	0	0	0	0	0	0	N	HW	Y	Y	Y	Y
VALSAD	R	23	4	5	5	0	0	0	5	0	0	0	0	0	0	0	0	0	0	0	0	5	0	0	0	0	0	0	0	0	5	0	0	0	0	0	0	0	0	0	0	0	0	N	HW	Y	Y	Y	N
VALSAD	R	24	4	3	3	0	0	0	3	0	0	0	0	0	0	0	0	0	0	0	0	3	0	0	0	0	0	0	0	0	3	0	0	0	0	0	0	0	0	0	0	0	0	N	HW	Y	Y	Y	N
VALSAD	R	25	4	1	1	0	0	0	1	0	0	0	0	0	0	0	0	0	0	0	0	1	0	0	0	0	0	0	0	0	1	0	0	0	0	0	0	0	0	0	0	0	0	N	HW	Y	Y	Y	N
VALSAD	R	26	4	4	4	0	0	0	4	0	0	0	0	0	0	0	0	0	0	0	0	4	0	0	0	0	0	0	0	0	4	0	0	0	0	0	0	0	0	0	0	0	0	N	HW	Y	Y	Y	N
VALSAD	R	27	4	2	2	0	0	0	2	0	0	0	0	0	0	0	0	0	0	0	0	2	0	0	0	0	0	0	0	0	2	0	0	0	0	0	0	0	0	0	0	0	0	N	HW	Y	Y	Y	N
VALSAD	R	28	4	4	4	0	0	0	4	0	0	0	0	0	0	0	0	0	0	0	0	4	0	0	0	0	0	0	0	0	4	0	0	0	0	0	0	0	0	0	0	0	0	N	HW	Y	Y	Y	N
VALSAD	R	29	4	4	4	0	0	0	4	0	0	0	0	0	0	0	0	0	0	0	0	4	0	0	0	0	0	0	0	0	4	0	0	0	0	0	0	0	0	0	0	0	0	N	HW	Y	Y	Y	N
VALSAD	R	30	4	2	2	0	0	0	2	0	0	0	0	0	0	0	0	0	0	0	0	2	0	0	0	0	0	0	0	0	2	0	0	0	0	0	0	0	0	0	0	0	0	N	HW	Y	Y	Y	N
VALSAD	R	31	4	4	4	0	0	0	4	0	0	0	0	0	0	0	0	0	0	0	0	4	0	0	0	0	0	0	0	0	4	0	0	0	0	0	0	0	0	0	0	0	0	N	HW	Y	Y	Y	N
VALSAD	R	32	4	4	4	0	0	0	4	0	0	0	0	0	0	0	0	0	0	0	0	4	0	0	0	0	0	0	0	0	4	0	0	0	0	0	0	0	0	0	0	0	0	N	HW	Y	Y	Y	N
[truncated: 3 more columns]

## Sheet: NAVSARI
Town/ District	Rural/ urban	HH No	Cluster no.	Total Pop	Eligible Pop	Not eligible (C,P,S)			DEC given	If No enter codes as												If Y consumed	If Not consumed reasons								If consumed any SE													knew a case of lymphodema Y/ N	source of HE	a	b	c	d
						Children < 2 years	Pregnant	Sickness	Yes	Missed	Refu	T	Dn	Children	Elderly	Sickness	Absent	Pregnant	No reason		Locked	Yes	Refused	No Reason	Absent	Sickness	Afraid of S/E	old age	Forgot	Misplaced	No SE	Sedation	Vertigo	Headache	Body pain	Nausea/ vomiting	Acidity	Diarrhoea	Blurring of vision	Fever	Drowsiness		Skin rash
NAVSARI	R	1	1	6	6	0	0	0	6	0	0	0	0	0	0	0	0	0	0	0	0	0	1	0	5	0	0	0	0	0	0	0	0	0	0	0	0	0	0	0	0	0	0	N	BN
NAVSARI	R	2	1	2	2	0	0	0	2	0	0	0	0	0	0	0	0	0	0	0	0	2	0	0	0	0	0	0	0	0	2	0	0	0	0	0	0	0	0	0	0	0	0	N	M	Y	Y	Y	Y
NAVSARI	R	3	1	9	8	1	0	0	8	0	0	0	0	0	0	0	0	0	0	0	0	8	0	0	0	0	0	0	0	0	8	0	0	0	0	0	0	0	0	0	0	0	0	N		N	Y	N	Y
NAVSARI	R	4	1	8	7	0	0	0	7	0	0	0	0	0	0	0	0	1	0	0	0	0	7	0	0	0	0	0	0	0	0	0	0	0	0	0	0	0	0	0	0	0	0	N		N	N	N	N
NAVSARI	R	5	1	8	8	0	0	0	8	0	0	0	0	0	0	0	0	0	0	0	0	8	0	0	0	0	0	0	0	0	7	0	0	0	0	0	0	0	0	0	0	0	0	N		N	Y	N	N
NAVSARI	R	6	1	4	3	1	0	0	3	0	0	0	0	0	0	0	0	0	0	0	0	3	0	0	0	0	0	0	0	0	3	0	0	0	0	0	0	0	0	0	0	0	0	N	M	N	Y	N	N
NAVSARI	R	7	1	8	8	0	0	0	8	0	0	0	0	0	0	0	0	0	0	0	0	8	0	0	0	0	0	0	0	0	8	0	0	0	0	0	0	0	0	0	0	0	0	N		N	Y	N	Y
NAVSARI	R	8	1	5	4	1	0	0	4	0	0	0	0	0	0	0	0	0	0	0	0	4	0	0	0	0	0	0	0	0	4	0	0	0	0	0	0	0	0	0	0	0	0	N		N	N	N	N
NAVSARI	R	9	1	4	4	0	0	0	4	0	0	0	0	0	0	0	0	0	0	0	0	4	0	0	0	0	0	0	0	0	4	0	0	0	0	0	0	0	0	0	0	0	0	N		N	Y	Y	N
NAVSARI	R	10	1	3	3	0	0	0	3	0	0	0	0	0	0	0	0	0	0	0	0	3	0	0	0	0	0	0	0	0	3	0	0	0	0	0	0	0	0	0	0	0	0	N	M	N	Y	Y	N
NAVSARI	R	11	1	6	6	0	0	0	6	0	0	0	0	0	0	0	0	0	0	0	0	6	0	0	0	0	0	0	0	0	6	0	0	0	0	0	0	0	0	0	0	0	0	N		N	Y	N	N
NAVSARI	R	12	1	3	3	0	0	0	3	0	0	0	0	0	0	0	0	0	0	0	0	3	0	0	0	0	0	0	0	0	3	0	0	0	0	0	0	0	0	0	0	0	0	N	HW	Y	Y	Y	Y
NAVSARI	R	13	1	4	3	1	0	0	3	0	0	0	0	0	0	0	0	0	0	0	0	3	0	0	0	0	0	0	0	0	3	0	0	0	0	0	0	0	0	0	0	0	0	N		N	Y	Y	Y
NAVSARI	R	14	1	5	5	0	0	0	5	0	0	0	0	0	0	0	0	0	0	0	0	5	0	0	0	0	0	0	0	0	5	0	0	0	0	0	0	0	0	0	0	0	0	N		N
NAVSARI	R	15	1	4	3	1	0	0	3	0	0	0	0	0	0	0	0	0	0	0	0	3	0	0	0	0	0	0	0	0	3	0	0	0	0	0	0	0	0	0	0	0	0	N		N	Y	Y	N
NAVSARI	R	16	1	3	3	0	0	0	3	0	0	0	0	0	0	0	0	0	0	0	0	3	0	0	0	0	0	0	0	0	3	0	0	0	0	0	0	0	0	0	0	0	0	N		N	Y	Y	N
NAVSARI	R	17	1	1	1	0	0	0	1	0	0	0	0	0	0	0	0	0	0	0	0	1	0	0	0	0	0	0	0	0	1	0	0	0	0	0	0	0	0	0	0	0	0	N		N	N	N	N
NAVSARI	R	18	1	4	3	1	0	0	3	0	0	0	0	0	0	0	0	0	0	0	0	3	0	0	0	0	0	0	0	0	3	0	0	0	0	0	0	0	0	0	0	0	0	N		N	Y	Y	N
NAVSARI	R	19	1	5	5	0	0	0	5	0	0	0	0	0	0	0	0	0	0	0	0	5	0	0	0	0	0	0	0	0	5	0	0	0	0	0	0	0	0	0	0	0	0	N		N	Y	Y	N
NAVSARI	R	20	1	9	8	1	0	0	8	0	0	0	0	0	0	0	0	0	0	0	0	8	0	0	0	0	0	0	0	0	8	0	0	0	0	0	0	0	0	0	0	0	0	N
NAVSARI	R	21	1	4	4	0	0	0	4	0	0	0	0	0	0	0	0	0	0	0	0	4	0	0	0	0	0	0	0	0	4	0	0	0	0	0	0	0	0	0	0	0	0	N		Y	Y	Y	N
NAVSARI	R	22	1	3	3	0	0	0	3	0	0	0	0	0	0	0	0	0	0	0	0	3	0	0	0	0	0	0	0	0	3	0	0	0	0	0	0	0	0	0	0	0	0	N	HW	Y	Y	Y	N
NAVSARI	R	23	1	6	6	0	0	0	6	0	0	0	0	0	0	0	0	0	0	0	0	6	0	0	0	0	0	0	0	0	6	0	0	0	0	0	0	0	0	0	0	0	0	N	HW	Y	Y	Y	Y
NAVSARI	R	24	1	1	1	0	0	0	1	0	0	0	0	0	0	0	0	0	0	0	0	1	0	0	0	0	0	0	0	0	1	0	0	0	0	0	0	0	0	0	0	0	0	N	HW	Y	Y	Y	Y
NAVSARI	R	25	1	2	2	0	0	0	2	0	0	0	0	0	0	0	0	0	0	0	0	2	0	0	0	0	0	0	0	0	2	0	0	0	0	0	0	0	0	0	0	0	0	N	HW/TV/M	N	Y	Y	N
NAVSARI	R	26	1	4	4	0	0	0	4	0	0	0	0	0	0	0	0	0	0	0	0	2	0	0	2	0	0	0	0	0	2	0	0	0	0	0	0	0	0	0	0	0	0	N	HW	N	Y	N	N
NAVSARI	R	27	1	5	5	0	0	0	5	0	0	0	0	0	0	0	0	0	0	0	0	5	0	0	0	0	0	0	0	0	5	0	0	0	0	0	0	0	0	0	0	0	0	N	HW/TV	Y	Y	Y	N
NAVSARI	R	28	1	3	3	0	0	0	0	0	0	0	0	0	0	0	0	0	0	0	3	0	0	0	0	0	0	0	0	0	0	0	0	0	0	0	0	0	0	0	0	0	0	No
NAVSARI	R	29	1	7	6	1	0	0	6	0	0	0	0	0	0	0	0	0	0	0	0	6	0	0	0	0	0	0	0	0	6	0	0	0	0	0	0	0	0	0	0	0	0	No	HW		Y	Y
NAVSARI	R	30	1	4	3	0	1	0	3	0	0	0	0	0	0	0	0	0	0	0	0	3	0	0	0	0	0	0	0	0	3	0	0	0	0	0	0	0	0	0	0	0	0	No	HW/TV	Y	Y	Y	N
NAVSARI	R	31	1	6	5	0	1	0	5	0	0	0	0	0	0	0	0	0	0	0	0	5	0	0	0	0	0	0	0	0	5	0	0	0	0	0	0	0	0	0	0	0	0	Y	HW	Y	Y	Y	Y
NAVSARI	R	32	1	6	6	0	0	0	6	0	0	0	0	0	0	0	0	0	0	0	0	6	0	0	0	0	0	0	0	0	6	0	0	0	0	0	0	0	0	0	0	0	0	Y	HW		Y	Y	N
NAVSARI	R	33	1	3	3	0	0	0	3	0	0	0	0	0	0	0	0	0	0	0	0	3	0	0	0	0	0	0	0	0	3	0	0	0	0	0	0	0	0	0	0	0	0		HW	Y	Y	Y	N
NAVSARI	R	1	2	3	3	0	0	0	3	0	0	0	0	0	0	0	0	0	0	0	0	3	0	0	0	0	0	0	0	0	3	0	0	0	0	0	0	0	0	0	0	0	0	Y		Y	Y	N	N
NAVSARI	R	2	2	3	3	0	0	0	3	0	0	0	0	0	0	0	0	0	0	0	0	3	0	0	0	0	0	0	0	0	3	0	0	0	0	0	0	0	0	0	0	0	0	N	HW	N	Y	Y	N
NAVSARI	R	3	2	7	5	1	1	0	4	0	0	0	0	0	0	0	0	0	0	0	0	4	0	0	0	0	0	0	0	0	4	0	0	0	0	0	0	0	0	0	0	0	0	N	HW		Y	Y	N
NAVSARI	R	4	2	5	5	0	0	0	5	0	0	0	0	0	0	0	0	0	0	0	0	5	0	0	0	0	0	0	0	0	5	0	0	0	0	0	0	0	0	0	0	0	0	N	HW	Y	Y	Y	N
NAVSARI	R	5	2	8	8	0	0	0	8	0	0	0	0	0	0	0	0	0	0	0	0	8	0	0	0	0	0	0	0	0	8	0	0	0	0	0	0	0	0	0	0	0	0	N	HW	N	Y	Y	N
NAVSARI	R	6	2	2	2	0	0	0	2	0	0	0	0	0	0	0	0	0	0	0	0	2	0	0	0	0	0	0	0	0	2	0	0	0	0	0	0	0	0	0	0	0	0	N	HW	N	Y	Y	N
NAVSARI	R	7	2	1	1	0	0	0	1	0	0	0	0	0	0	0	0	0	0	0	0	1	0	0	0	0	0	0	0	0	1	0	0	0	0	0	0	0	0	0	0	0	0	N	HW	N	Y	Y	N
NAVSARI	R	8	2	4	4	0	0	0	4	0	0	0	0	0	0	0	0	0	0	0	0	4	0	0	0	0	0	0	0	0	4	0	0	0	0	0	0	0	0	0	0	0	0	N	HW	N	Y	Y	N
NAVSARI	R	9	2	3	3	0	0	0	3	0	0	0	0	0	0	0	0	0	0	0	0	3	0	0	0	0	0	0	0	0	3	0	0	0	0	0	0	0	0	0	0	0	0	N	HW	N	Y	Y	N
NAVSARI	R	10	2	6	6	0	0	0	0	0	0	0	0	0	0	0	0	0	0	0	6	6	0	0	0	0	0	0	0	0	0	0	0	0	0	0	0	0	0	0	0	0	0	N	HW	N	Y	Y	N
NAVSARI	R	11	2	4	3	0	0	1	3	0	0	0	0	0	0	0	0	0	0	0	0	3	0	0	0	0	0	0	0	0	3	0	0	0	0	0	0	0	0	0	0	0	0	N		N	N	Y	N
NAVSARI	R	12	2	3	3	0	0	0	3	0	0	0	0	0	0	0	0	0	0	0	0	3	0	0	0	0	0	0	0	0	3	0	0	0	0	0	0	0	0	0	0	0	0	N	Rd	Y	Y	Y	Y
NAVSARI	R	13	2	1	1	0	0	0	1	0	0	0	0	0	0	0	0	0	0	0	0	1	0	0	0	0	0	0	0	0	1	0	1	0	0	0	0	0	0	0	0	0	0	N	M	N	Y	Y	Y
NAVSARI	R	14	2	4	4	0	0	0	0	0	0	0	0	0	0	0	0	0	0	0	4	0	0	0	0	0	0	0	0	0	0	0	0	0	0	0	0	0	0	0	0	0	0	N		N	N	N	N
NAVSARI	R	15	2	5	5	0	0	0	5	0	0	0	0	0	0	0	0	0	0	0	0	5	0	0	0	0	0	0	0	0	5	0	0	0	0	0	0	0	0	0	0	0	0	N		N	N	Y	N
NAVSARI	R	16	2	4	2	2	0	0	2	0	0	0	0	0	0	0	0	0	0	0	0	2	0	0	0	0	0	0	0	0	2	0	0	0	0	0	0	0	0	0	0	0	0	N	HW	N	N	Y	Y
NAVSARI	R	17	2	3	3	0	0	0	3	0	0	0	0	0	0	0	0	0	0	0	0	3	0	0	0	0	0	0	0	0	3	0	0	0	0	0	0	0	0	0	0	0	0	N		N	N	Y	Y
NAVSARI	R	18	2	3	3	0	0	0	3	0	0	0	0	0	0	0	0	0	0	0	0	3	0	0	0	0	0	0	0	0	2	0	1	0	0	0	0	0	0	0	0	0	0	N	HW	N	Y	Y	Y
NAVSARI	R	19	2	4	4	0	0	0	4	0	0	0	0	0	0	0	0	0	0	0	0	4	0	0	0	0	0	0	0	0	2	0	1	0	0	1	0	0	0	0	0	0	0	N		N	Y	Y	Y
NAVSARI	R	20	2	3	3	0	0	0	0	0	0	0	0	0	0	0	0	0	0	0	3	0	0	0	0	0	0	0	0	0	0	0	0	0	0	0	0	0	0	0	0	0	0	N		N	N	N	N
NAVSARI	R	21	2	6	6	0	0	0	5	1	0	0	0	0	0	0	0	0	0	0	0	5	0	0	0	0	0	0	0	0	5	0	0	0	0	0	0	0	0	0	0	0	0	N		N	N	N	N
NAVSARI	R	22	2	6	6	0	0	0	6	0	0	0	0	0	0	0	0	0	0	0	0	6	0	0	0	0	0	0	0	0	6	0	0	0	0	0	0	0	0	0	0	0	0	N	P	N	Y	N	N
NAVSARI	R	23	2	8	8	0	0	0	8	0	0	0	0	0	0	0	0	0	0	0	0	8	0	0	0	0	0	0	0	0	8	0	0	0	0	0	0	0	0	0	0	0	0	N		N	Y	N	Y
NAVSARI	R	24	2	1	1	0	0	0	1	0	0	0	0	0	0	0	0	0	0	0	0	1	0	0	0	0	0	0	0	0	1	0	0	0	0	0	0	0	0	0	0	0	0	N		N	Y	N	N
NAVSARI	R	25	2	4	4	0	0	0	4	0	0	0	0	0	0	0	0	0	0	0	0	4	0	0	0	0	0	0	0	0	4	0	0	0	0	0	0	0	0	0	0	0	0	N	M	N	Y	Y	Y
NAVSARI	R	26	2	4	4	0	0	0	4	0	0	0	0	0	0	0	0	0	0	0	0	4	0	0	0	0	0	0	0	0	4	0	0	0	0	0	0	0	0	0	0	0	0	N		N	N	N	N
NAVSARI	R	27	2	8	8	0	0	0	8	0	0	0	0	0	0	0	0	0	0	0	0	8	0	0	0	0	0	0	0	0	8	0	0	0	0	0	0	0	0	0	0	0	0	N		N	N	Y	N
NAVSARI	R	28	2	6	6	0	0	0	6	0	0	0	0	0	0	0	0	0	0	0	0	6	0	0	0	0	0	0	0	0	6	0	0	0	0	0	0	0	0	0	0	0	0	N		N	N
NAVSARI	R	29	2	3	3	0	0	0	3	0	0	0	0	0	0	0	0	0	0	0	0	3	0	0	0	0	0	0	0	0	3	0	0	0	0	0	0	0	0	0	0	0	0	N		Y	Y	Y	Y
NAVSARI	R	30	2	1	1	0	0	0	1	0	0	0	0	0	0	0	0	0	0	0	0	1	0	0	0	0	0	0	0	0	1	0	0	0	0	0	0	0	0	0	0	0	0	N		N	Y	Y	Y
NAVSARI	R	31	2	3	3	0	0	0	3	0	0	0	0	0	0	0	0	0	0	0	0	3	0	0	0	0	0	0	0	0	3	0	0	0	0	0	0	0	0	0	0	0	0	N	HW	Y	Y	Y	Y
NAVSARI	R	1	3	2	2	0	0	0	2	0	0	0	0	0	0	0	0	0	0	0	0	2	0	0	0	0	0	0	0	0	2	0	0	0	0	0	0	0	0	0	0	0	0	N	M	Y	Y	Y	N
NAVSARI	R	2	3	3	3	0	0	0	3	0	0	0	0	0	0	0	0	0	0	0	0	3	0	0	0	0	0	0	0	0	3	0	0	0	0	0	0	0	0	0	0	0	0	N	M	Y	Y	Y	N
NAVSARI	R	3	3	2	1	0	0	1	1	0	0	0	0	0	0	0	0	0	0	0	0	1	0	0	0	0	0	0	0	0	1	0	0	0	0	0	0	0	0	0	0	0	0	N	TV	Y	Y	Y	N
NAVSARI	R	4	3	3	3	0	0	0	3	0	0	0	0	0	0	0	0	0	0	0	0	3	0	0	0	0	0	0	0	0	3	0	0	0	0	0	0	0	0	0	0	0	0	N	TV
NAVSARI	R	5	3	2	2	0	0	0	4	0	0	0	0	0	0	0	0	0	0	0	0	4	0	0	0	0	0	0	0	0	4	0	0	0	0	0	0	0	0	0	0	0	0	N	HW	N
NAVSARI	R	6	3	8	8	0	0	0	8	0	0	0	0	0	0	0	0	0	0	0	0	8	0	0	0	0	0	0	0	0	8	0	0	0	0	0	0	0	0	0	0	0	0	N		Y	Y	Y	N
NAVSARI	R	7	3	4	4	0	0	0	4	0	0	0	0	0	0	0	0	0	0	0	0	4	0	0	0	0	0	0	0	0	4	0	0	0	0	0	0	0	0	0	0	0	0	N	TV	Y	Y	Y	N
NAVSARI	R	8	3	7	7	0	0	0	5	0	0	0	0	0	0	2	0	0	0	0	0	5	0	0	0	0	0	0	0	0	5	0	0	0	0	0	0	0	0	0	0	0	0	N	HW	Y	Y	Y	Y
NAVSARI	R	9	3	3	3	0	0	0	3	0	0	0	0	0	0	0	0	0	0	0	0	3	0	0	0	0	0	0	0	0	3	0	0	0	0	0	0	0	0	0	0	0	0	N	HW/TV	Y	Y	Y	N
NAVSARI	R	10	3	3	3	0	0	0	3	0	0	0	0	0	0	0	0	0	0	0	0	3	0	0	0	0	0	0	0	0	3	0	0	0	0	0	0	0	0	0	0	0	0	N		Y	Y	Y	N
NAVSARI	R	11	3	1	1	0	0	0	0	0	0	0	0	0	0	0	0	0	0	0	1	0	0	0	0	0	0	0	0	0	0	0	0	0	0	0	0	0	0	0	0	0	0	N	HW	Y	Y	Y	N
NAVSARI	R	12	3	3	3	0	0	0	3	0	0	0	0	0	0	0	0	0	0	0	0	3	0	0	0	0	0	0	0	0	3	0	0	0	0	0	0	0	0	0	0	0	0	N		Y	Y	Y	N
NAVSARI	R	13	3	6	6	0	0	0	5	0	0	0	1	0	0	0	0	0	0	0	0	5	0	0	0	0	0	0	0	0	5	0	0	0	0	0	0	0	0	0	0	0	0	N	HW	Y	Y	Y	N
NAVSARI	R	14	3	4	4	0	0	0	4	0	0	0	0	0	0	0	0	0	0	0	0	4	0	0	0	0	0	0	0	0	4	0	0	0	0	0	0	0	0	0	0	0	0	N	HW	Y	Y	Y	Y
NAVSARI	R	15	3	3	3	0	0	0	3	0	0	0	0	0	0	0	0	0	0	0	0	3	0	0	0	0	0	0	0	0	3	0	0	0	0	0	0	0	0	0	0	0	0	N	HW	Y	Y	Y	N
NAVSARI	R	16	3	4	4	0	0	0	4	0	0	0	0	0	0	0	0	0	0	0	0	4	0	0	0	0	0	0	0	0	4	0	0	0	0	0	0	0	0	0	0	0	0	N		Y	Y	Y	N
NAVSARI	R	17	3	2	2	0	0	0	0	0	0	0	2	0	0	0	0	0	0	0	0	0	0	0	0	0	0	0	0	0	0	0	0	0	0	0	0	0	0	0	0	0	0	N		N	N	N	N
NAVSARI	R	18	3	2	2	0	0	0	2	0	0	0	0	0	0	0	0	0	0	0	0	2	0	0	0	0	0	0	0	0	2	0	0	0	0	0	0	0	0	0	0	0	0	N		N	N	N	N
NAVSARI	R	19	3	2	2	0	0	0	2	0	0	0	0	0	0	0	0	0	0	0	0	2	0	0	0	0	0	0	0	0	2	0	0	0	0	0	0	0	0	0	0	0	0	N		Y	Y	Y	N
NAVSARI	R	20	3	6	5	0	0	1	5	0	0	0	0	0	0	0	0	0	0	0	0	5	0	0	0	0	0	0	0	0	5	0	0	0	0	0	0	0	0	0	0	0	0	N	HW	Y	Y	Y	N
NAVSARI	R	21	3	2	2	0	0	0	2	0	0	0	0	0	0	0	0	0	0	0	0	2	0	0	0	0	0	0	0	0	2	0	0	0	0	0	0	0	0	0	0	0	0	N	HW	Y	Y	Y	N
NAVSARI	R	22	3	4	4	0	0	0	4	0	0	0	0	0	0	0	0	0	0	0	0	4	0	0	0	0	0	0	0	0	4	0	0	0	0	0	0	0	0	0	0	0	0	N	TV	N	N	N	N
NAVSARI	R	23	3	4	2	0	0	2	2	0	0	0	0	0	0	0	0	0	0	0	0	2	0	0	0	0	0	0	0	0	2	0	0	0	0	0	0	0	0	0	0	0	0	N		N	Y	N	N
NAVSARI	R	24	3	6	6	0	0	0	6	0	0	0	0	0	0	0	0	0	0	0	0	6	0	0	0	0	0	0	0	0	6	0	0	0	0	0	0	0	0	0	0	0	0	N	HW	N	Y	N	N
NAVSARI	R	25	3	3	2	0	0	1	2	0	0	0	0	0	0	0	0	0	0	0	0	2	0	0	0	0	0	0	0	0	2	0	0	0	0	0	0	0	0	0	0	0	0	N	HW	N	Y	Y	N
NAVSARI	R	26	3	3	2	0	0	1	2	0	0	0	0	0	0	0	0	0	0	0	0	2	0	0	0	0	0	0	0	0	2	0	0	0	0	0	0	0	0	0	0	0	0	N	P	N	Y	N
NAVSARI	R	27	3	4	3	0	0	1	3	0	0	0	0	0	0	0	0	0	0	0	0	1	0	2	0	0	0	0	0	0	1	0	0	0	0	0	0	0	0	0	0	0	0	N	HW		Y	N	N
NAVSARI	R	28	3	6	6	0	0	0	6	0	0	0	3	0	0	0	0	0	0	0	0	3	0	0	0	0	0	0	0	0	3	0	0	0	0	0	0	0	0	0	0	0	0	N	HW	N	Y	N	N
NAVSARI	R	29	3	5	4	0	0	1	4	0	0	0	0	0	0	0	0	0	0	0	0	0	0	0	4	0	0	0	0	0	0	0	0	0	0	0	0	0	0	0	0	0	0	N	HW		Y	N	N
NAVSARI	R	30	3	8	8	0	0	0	8	0	0	0	0	0	0	0	0	0	0	0	0	8	0	0	0	0	0	0	0	0	8	0	0	0	0	0	0	0	0	0	0	0	0	N	HW	N	Y	Y	N
NAVSARI	R	31	3	5	5	0	0	0	5	0	0	0	0	0	0	0	0	0	0	0	0	5	0	0	0	0	0	0	0	0	5	0	0	0	0	0	0	0	0	0	0	0	0	N	HW	N	Y	Y	N
NAVSARI	R	32	3	3	3	0	0	0	2	0	0	0	0	0	1	0	0	0	0	0	0	2	0	0	0	0	0	0	0	0	2	0	0	0	0	0	0	0	0	0	0	0	0	N	HW	N	Y	N	N
NAVSARI	R	1	4	3	3	0	0	0	3	0	0	0	0	0	0	0	0	0	0	0	0	3	0	0	0	0	0	0	0	0	3	0	0	0	0	0	0	0	0	0	0	0	0	N		Y	Y	Y	N
NAVSARI	R	2	4	2	2	0	0	0	2	0	0	0	0	0	0	0	0	0	0	0	0	2	0	0	0	0	0	0	0	0	2	0	0	0	0	0	0	0	0	0	0	0	0	N		Y	Y	Y	N
NAVSARI	R	3	4	2	2	0	0	0	2	0	0	0	0	0	0	0	0	0	0	0	0	2	0	0	0	0	0	0	0	0	2	0	0	0	0	0	0	0	0	0	0	0	0	N		Y	Y	Y	N
NAVSARI	R	4	4	1	1	0	0	0	0	0	0	0	0	0	0	0	0	0	0	0	1	0	0	0	0	0	0	0	0	0	0	0	0	0	0	0	0	0	0	0	0	0	0	N
NAVSARI	R	5	4	2	2	0	0	0	2	0	0	0	0	0	0	0	0	0	0	0	0	0	0	2	0	0	0	0	0	0	0	0	0	0	0	0	0	0	0	0	0	0	0	N		Y	Y	Y	N
NAVSARI	R	6	4	7	5	1	1	0	5	0	0	0	0	0	0	0	0	0	0	0	0	5	0	0	0	0	0	0	0	0	5	0	0	0	0	0	0	0	0	0	0	0	0	N		Y	Y	Y	N
NAVSARI	R	7	4	3	3	0	0	0	0	0	0	0	0	0	0	0	0	0	0	0	3	0	0	0	0	0	0	0	0	0	0	0	0	0	0	0	0	0	0	0	0	0	0	N
NAVSARI	R	8	4	4	3	0	0	0	0	0	3	0	0	0	0	0	0	0	0	0	0	0	0	0	0	0	0	0	0	0	0	0	0	0	0	0	0	0	0	0	0	0	0	N		Y	Y	Y	N
NAVSARI	R	9	4	6	5	1	0	0	5	0	0	0	0	0	0	0	0	0	0	0	0	5	0	0	0	0	0	0	0	0	5	0	0	0	0	0	0	0	0	0	0	0	0	N		Y	Y	Y	N
NAVSARI	R	10	4	2	2	0	0	0	0	0	0	2	0	0	0	0	0	0	0	0	0	0	0	0	0	0	0	0	0	0	0	0	0	0	0	0	0	0	0	0	0	0	0	N
NAVSARI	R	11	4	1	1	0	0	0	0	0	0	0	0	0	0	0	0	0	0	0	1	0	0	0	0	0	0	0	0	0	0	0	0	0	0	0	0	0	0	0	0	0	0	N
NAVSARI	R	12	4	6	6	0	0	0	6	0	0	0	0	0	0	0	0	0	0	0	0	6	0	0	0	0	0	0	0	0	6	0	0	0	0	0	0	0	0	0	0	0	0	N		Y	Y	Y	N
NAVSARI	R	13	4	4	4	0	0	0	0	0	0	4	0	0	0	0	0	0	0	0	0	0	0	0	0	0	0	0	0	0	0	0	0	0	0	0	0	0	0	0	0	0	0	N
NAVSARI	R	14	4	7	7	0	0	0	7	0	0	0	0	0	0	0	0	0	0	0	0	7	0	0	0	0	0	0	0	0	7	0	0	0	0	0	0	0	0	0	0	0	0	N		Y	Y	Y	N
NAVSARI	R	15	4	5	5	0	0	0	5	0	0	0	0	0	0	0	0	0	0	0	0	5	0	0	0	0	0	0	0	0	5	0	0	0	0	0	0	0	0	0	0	0	0	N		Y	Y	Y	N
NAVSARI	R	16	4	4	4	0	0	0	4	0	0	0	0	0	0	0	0	0	0	0	0	4	0	0	0	0	0	0	0	0	4	0	0	0	0	0	0	0	0	0	0	0	0	N		Y	Y	Y	N
NAVSARI	R	17	4	6	6	0	0	0	0	0	0	6	0	0	0	0	0	0	0	0	0	0	0	0	0	0	0	0	0	0	0	0	0	0	0	0	0	0	0	0	0	0	0	N
NAVSARI	R	18	4	2	2	0	0	0	2	0	0	2	0	0	0	0	0	0	0	0	0	0	0	0	0	0	0	0	0	0	0	0	0	0	0	0	0	0	0	0	0	0	0	N
NAVSARI	R	19	4	5	5	0	0	0	0	0	0	5	0	0	0	0	0	0	0	0	0	0	0	0	0	0	0	0	0	0	0	0	0	0	0	0	0	0	0	0	0	0	0	N
NAVSARI	R	20	4	6	6	0	0	0	0	0	0	6	0	0	0	0	0	0	0	0	0	0	0	0	0	0	0	0	0	0	0	0	0	0	0	0	0	0	0	0	0	0	0	N
NAVSARI	R	21	4	5	5	0	0	0	0	0	0	5	0	0	0	0	0	0	0	0	0	0	0	0	0	0	0	0	0	0	0	0	0	0	0	0	0	0	0	0	0	0	0	N
NAVSARI	R	22	4	6	6	0	0	0	0	0	0	6	0	0	0	0	0	0	0	0	0	0	0	0	0	0	0	0	0	0	0	0	0	0	0	0	0	0	0	0	0	0	0	N
NAVSARI	R	23	4	8	8	0	0	0	8	0	0	0	0	0	0	0	0	0	0	0	0	8	0	0	0	0	0	0	0	0	8	0	0	0	0	0	0	0	0	0	0	0	0	N		N	N	N	N
NAVSARI	R	24	4	7	7	0	0	0	7	0	0	0	0	0	0	0	0	0	0	0	0	0	0	7	0	0	0	0	0	0	0	0	0	0	0	0	0	0	0	0	0	0	0	N
NAVSARI	R	25	4	4	4	0	0	0	4	0	0	0	0	0	0	0	0	0	0	0	0	4	0	0	0	0	0	0	0	0	4	0	0	0	0	0	0	0	0	0	0	0	0	N		Y	Y	N	N
NAVSARI	R	26	4	8	7	1	0	0	7	0	0	0	0	0	0	0	0	0	0	0	0	7	0	0	0	0	0	0	0	0	7	0	0	0	0	0	0	0	0	0	0	0	0	N		Y	Y	Y	N
NAVSARI	R	27	4	4	4	0	0	0	1	0	0	0	3	0	0	0	0	0	0	0	0	0	0	1	0	0	0	0	0	0	0	0	0	0	0	0	0	0	0	0	0	0	0	N
NAVSARI	R	28	4	7	6	1	0	0	5	0	0	0	0	0	0	0	0	0	0	0	0	2	0	3	0	0	0	0	0	0	2	0	0	0	0	0	0	0	0	0	0	0	0	N	O	N	N	N	N
NAVSARI	R	29	4	5	5	0	0	0	5	0	0	0	0	0	0	0	0	0	0	0	0	0	0	5	0	0	0	0	0	0	0	0	0	0	0	0	0	0	0	0	0	0	0	N		N	N	N	N
NAVSARI	R	30	4	4	4	0	0	0	4	0	0	0	0	0	0	0	0	0	0	0	0	0	0	4	0	0	0	0	0	0	0	0	0	0	0	0	0	0	0	0	0	0	0	N		Y	Y	N	N
NAVSARI	R	31	4	3	3	0	0	0	0	0	0	0	0	0	0	0	0	0	0	0	3	0	0	0	0	0	0	0	0	0	0	0	0	0	0	0	0	0	0	0	0	0	0	N
NAVSARI	R	32	4	8	8	0	0	0	8	0	0	0	0	0	0	0	0	0	0	0	0	0	0	8	0	0	0	0	0	0	0	0	0	0	0	0	0	0	0	0	0	0	0	N	HW	Y	Y	Y	N
[truncated: 3 more columns]

## Sheet: TAPI
Town/ District	Rural/ urban	HH No	Cluster no.	Total Pop	Eligible Pop	Not eligible (C,P,S)			DEC given	If No enter codes as												If Y consumed	If Not consumed reasons								If consumed any SE													knew a case of lymphodema Y/ N	source of HE	a	b	c	d
						Children < 2 years	Pregnant	Sickness	Yes	Missed	Refu	T	Dn	Children	Elderly	Sickness	Absent	Pregnant	No reason		Locked	Yes	Refused	No Reason	Absent	Sickness	Afraid of S/E	old age	Forgot	Misplaced	No SE	Sedation	Vertigo	Headache	Body pain	Nausea/ vomiting	Acidity	Diarrhoea	Blurring of vision	Fever	Drowsiness		Skin rash
TAPI	R	1	1	4	4	0	0	0	4	0	0	0	0	0	0	0	0	0	0	0	0	4	0	0	0	0	0	0	0	0	4	0	0	0	0	0	0	0	0	0	0	0	0	N	DR	Y	Y	Y	N
TAPI	R	2	1	6	6	0	0	0	6	0	0	0	0	0	0	0	0	0	0	0	0	6	0	0	0	0	0	0	0	0	6	0	0	0	0	0	0	0	0	0	0	0	0	N	HW	N	Y	N	N
TAPI	R	3	1	5	5	0	0	0	5	0	0	0	0	0	0	0	0	0	0	0	0	5	0	0	0	0	0	0	0	0	5	0	0	0	0	0	0	0	0	0	0	0	0	N	HW	Y	Y	N	N
TAPI	R	4	1	7	7	0	0	0	7	0	0	0	0	0	0	0	0	0	0	0	0	6	1	0	0	0	0	0	0	0	6	0	0	0	0	0	0	0	0	0	0	0	0	N	HW	Y	N	N	N
TAPI	R	5	1	4	4	0	0	0	4	0	0	0	0	0	0	0	0	0	0	0	0	4	0	0	0	0	0	0	0	0	4	0	0	0	0	0	0	0	0	0	0	0	0	N	BN	Y	Y	N	N
TAPI	R	6	1	3	3	0	0	0	3	0	0	0	0	0	0	0	0	0	0	0	0	3	0	0	0	0	0	0	0	0	3	0	0	0	0	0	0	0	0	0	0	0	0	N	BN	Y	Y	N	N
TAPI	R	7	1	4	4	0	0	0	4	0	0	0	0	0	0	0	0	0	0	0	0	4	0	0	0	0	0	0	0	0	4	0	0	0	0	0	0	0	0	0	0	0	0	N	BN	Y	Y	N	Y
TAPI	R	8	1	4	4	0	0	0	4	0	0	0	0	0	0	0	0	0	0	0	0	4	0	0	0	0	0	0	0	0	4	0	0	0	0	0	0	0	0	0	0	0	0	N	HW	N	N	N	N
TAPI	R	9	1	5	5	0	0	0	5	0	0	0	0	0	0	0	0	0	0	0	0	5	0	0	0	0	0	0	0	0	5	0	0	0	0	0	0	0	0	0	0	0	0	N	HW	Y	Y	N	N
TAPI	R	10	1	8	8	0	0	0	8	0	0	0	0	0	0	0	0	0	0	0	0	8	0	0	0	0	0	0	0	0	8	0	0	0	0	0	0	0	0	0	0	0	0	N	HW	Y	Y	N	N
TAPI	R	11	1	3	3	0	0	0	3	0	0	0	0	0	0	0	0	0	0	0	0	3	0	0	0	0	0	0	0	0	3	0	0	0	0	0	0	0	0	0	0	0	0	N	HW	Y	Y	N	N
TAPI	R	12	1	4	4	0	0	0	4	0	0	0	0	0	0	0	0	0	0	0	0	4	0	0	0	0	0	0	0	0	4	0	0	0	0	0	0	0	0	0	0	0	0	N	HW	Y	Y	N	N
TAPI	R	13	1	6	5	1			5	0	0	0	0	0	0	0	0	0	0	0	0	5	0	0	0	0	0	0	0	0	5	0	0	0	0	0	0	0	0	0	0	0	0	N	HW	Y	Y	N	N
TAPI	R	14	1	5	5	0	0	0	5	0	0	0	0	0	0	0	0	0	0	0	0	5	0	0	0	0	0	0	0	0	5	0	0	0	0	0	0	0	0	0	0	0	0	N	HW	Y	Y	Y	N
TAPI	R	15	1	2	2	0	0	0	2	0	0	0	0	0	0	0	0	0	0	0	0	2	0	0	0	0	0	0	0	0	2	0	0	0	0	0	0	0	0	0	0	0	0	N	HW	Y	Y	N	N
TAPI	R	16	1	3	3	0	0	0	3	0	0	0	0	0	0	0	0	0	0	0	0	3	0	0	0	0	0	0	0	0	3	0	0	0	0	0	0	0	0	0	0	0	0	N	HW	Y	Y	N	N
TAPI	R	17	1	7	5	2	0	0	4	0	1	0	0	0	0	0	0	0	0	0	0	4	0	0	0	0	0	0	0	0	4	0	0	0	0	0	0	0	0	0	0	0	0	N	HW	N	Y	N	N
TAPI	R	18	1	4	4	0	0	0	4	0	0	0	0	0	0	0	0	0	0	0	0	4	0	0	0	0	0	0	0	0	4	0	0	0	0	0	0	0	0	0	0	0	0	N	HW	N	Y	N	N
TAPI	R	19	1	4	4	0	0	0	4	0	0	0	0	0	0	0	0	0	0	0	0	4	0	0	0	0	0	0	0	0	4	0	0	0	0	0	0	0	0	0	0	0	0	N	HW	N	Y	N	N
TAPI	R	20	1	4	4	0	0	0	4	0	0	0	0	0	0	0	0	0	0	0	0	4	0	0	0	0	0	0	0	0	4	0	0	0	0	0	0	0	0	0	0	0	0			N	Y	N	N
TAPI	R	21	1	7	7	0	0	0	7	0	0	0	0	0	0	0	0	0	0	0	0	7	0	0	0	0	0	0	0	0	7	0	0	0	0	0	0	0	0	0	0	0	0		HW		Y	Y
TAPI	R	22	1	3	3	0	0	0	3	0	0	0	0	0	0	0	0	0	0	0	0	3	0	0	0	0	0	0	0	0	3	0	0	0	0	0	0	0	0	0	0	0	0	N	HW	N	Y	Y	N
TAPI	R	23	1	5	5	0	0	0	5	0	0	0	0	0	0	0	0	0	0	0	0	5	0	0	0	0	0	0	0	0	5	0	0	0	0	0	0	0	0	0	0	0	0		HW	N	Y	N	N
TAPI	R	24	1	5	5	0	0	0	5	0	0	0	0	0	0	0	0	0	0	0	0	5	0	0	0	0	0	0	0	0	5	0	0	0	0	0	0	0	0	0	0	0	0	N	HW	N	Y	N	N
TAPI	R	25	1	4	4	0	0	0	4	0	0	0	0	0	0	0	0	0	0	0	0	4	0	0	0	0	0	0	0	0	3	0	0	1	0	0	0	0	0	0	0	0	0	N	O	N	N	N	N
TAPI	R	26	1	7	7	0	0	0	6	0	0	0	1	0	0	0	0	0	0	0	0	6	0	0	0	0	0	0	0	0	6	0	0	0	0	0	0	0	0	0	0	0	0	N	TV	N	Y	N	N
TAPI	R	27	1	4	4	0	0	0	4	0	0	0	0	0	0	0	0	0	0	0	0	4	0	0	0	0	0	0	0	0	4	0	0	0	0	0	0	0	0	0	0	0	0		HW	N	Y	N	N
TAPI	R	28	1	2	2	0	0	0	2	0	0	0	0	0	0	0	0	0	0	0	0	2	0	0	0	0	0	0	0	0	2	0	0	0	0	0	0	0	0	0	0	0	0		HW	N	Y	N	N
TAPI	R	29	1	5	4	1	0	0	4	0	0	0	0	0	0	0	0	0	0	0	0	4	0	0	0	0	0	0	0	0	4	0	0	0	0	0	0	0	0	0	0	0	0	N	HW	N	Y	N	N
TAPI	R	30	1	3	2	1	0	0	1	0	0	0	1	0	0	0	0	0	0	0	0	1	0	0	0	0	0	0	0	0	1	0	0	0	0	0	0	0	0	0	0	0	0		HW	N	Y	N	N
TAPI	R	31	1	4	4	0	0	0	3	0	1	0	0	0	0	0	0	0	0	0	0	3	0	0	0	0	0	0	0	0	3	0	0	0	0	0	0	0	0	0	0	0	0		HW	N	N	N	N
TAPI	R	32	1	4	4	0	0	0	3	0	0	0	0	0	0	0	0	0	0	0	0	3	0	0	0	0	0	0	0	0	3	0	0	0	0	0	0	0	0	0	0	0	0		HW	N	N	N	N
TAPI	U	1	2	5	5	0	0	0	5	0	0	0	0	0	0	0	0	0	0	0	0	5	0	0	0	0	0	0	0	0	5	0	0	0	0	0	0	0	0	0	0	0	0		M	Y	Y	N	N
TAPI	U	2	2	6	5	0	1	0	5	0	0	0	0	0	0	0	0	0	0	0	0	5	0	0	0	0	0	0	0	0	5	0	0	0	0	0	0	0	0	0	0	0	0		HW	Y	Y	N	N
TAPI	U	3	2	6	6	0	0	0	6	0	0	0	0	0	0	0	0	0	0	0	0	6	0	0	0	0	0	0	0	0	5	0	0	0	0	1	0	0	0	0	0	0	0		HW	Y	Y	N	N
TAPI	U	4	2	5	5	0	0	0	5	0	0	0	0	0	0	0	0	0	0	0	0	3	2	0	0	0	0	0	0	0	3	0	0	0	0	0	0	0	0	0	0	0	0		M	Y	Y	Y	Y
TAPI	U	5	2	6	6	0	0	0	6	0	0	0	0	0	0	0	0	0	0	0	0	6	0	0	0	0	0	0	0	0	6	0	0	0	0	0	0	0	0	0	0	0	0		M	Y	Y	N
TAPI	U	6	2	5	5	0	0	0	5	0	0	0	0	0	0	0	0	0	0	0	0	5	0	0	0	0	0	0	0	0	5	0	0	0	0	0	0	0	0	0	0	0	0		M	Y	Y	N	N
TAPI	U	7	2	7	7	0	0	0	7	0	0	0	0	0	0	0	0	0	0	0	0	7	0	0	0	0	0	0	0	0	7	0	0	0	0	0	0	0	0	0	0	0	0		HW	Y	Y	N	N
TAPI	U	8	2	3	3	0	0	0	0	0	0	0	0	0	0	0	0	0	0	0	3	0	0	0	0	0	0	0	0	0	0	0	0	0	0	0	0	0	0	0	0	0	0		HW
TAPI	U	9	2	5	4	0	0	1	4	0	0	0	0	0	0	0	0	0	0	0	0	4	0	0	0	0	0	0	0	0	4	0	0	0	0	0	0	0	0	0	0	0	0	N	M	Y	Y	N	N
TAPI	U	10	2	2	2	0	0	0	2	0	0	0	0	0	0	0	0	0	0	0	0	2	0	0	0	0	0	0	0	0	2	0	0	0	0	0	0	0	0	0	0	0	0	N	HW	Y	Y	N	N
TAPI	U	11	2	4	4	0	0	0	4	0	0	0	0	0	0	0	0	0	0	0	0	4	0	0	0	0	0	0	0	0	4	0	0	0	0	0	0	0	0	0	0	0	0	N	DR	Y	Y	N	N
TAPI	U	12	2	4	4	0	0	0	4	0	0	0	0	0	0	0	0	0	0	0	0	2	2	0	0	0	0	0	0	0	2	0	0	0	0	0	0	0	0	0	0	0	0	N	HW	Y	Y	N	N
TAPI	U	13	2	5	2	1	0	2	2	0	0	0	0	0	0	0	0	0	0	0	0	2	0	0	0	0	0	0	0	0	2	0	0	0	0	0	0	0	0	0	0	0	0		M	Y	Y	N	N
TAPI	U	14	2	5	5	0	0	0	5	0	0	0	0	0	0	0	0	0	0	0	0	1	4	0	0	0	0	0	0	0	1	0	0	0	0	0	0	0	0	0	0	0	0		HW	Y	Y	N	N
TAPI	U	15	2	3	3	0	0	0	1	0	0	0	2	0	0	0	0	0	0	0	0	1	0	0	0	0	0	0	0	0	1	0	0	0	0	0	0	0	0	0	0	0	0		M
TAPI	U	16	2	3	3	0	0	0	2	0	0	0	1	0	0	0	0	0	0	0	0	2	0	0	0	0	0	0	0	0		0	0	0	0	0	0	0	0	0	0	0	0		M	Y	Y	Y	Y
TAPI	U	17	2	4	4	0	0	0	4	0	0	0	0	0	0	0	0	0	0	0	0	4	0	0	0	0	0	0	0	0	4	0	0	0	0	0	0	0	0	0	0	0	0	N	M	N	Y	N	N
TAPI	U	18	2	4	4	0	0	0	4	0	0	0	0	0	0	0	0	0	0	0	0	4	0	0	0	0	0	0	0	0	4	0	0	0	0	0	0	0	0	0	0	0	0	N	HW	Y	N	Y	N
TAPI	U	19	2	4	4	0	0	0	4	0	0	0	0	0	0	0	0	0	0	0	0	4	0	0	0	0	0	0	0	0	4	0	0	0	0	0	0	0	0	0	0	0	0		HW	N	Y	N	N
TAPI	U	20	2	6	5	1	0	0	5	0	0	0	0	0	0	0	0	0	0	0	0	5	0	0	0	0	0	0	0	0	5	0	0	0	0	0	0	0	0	0	0	0	0		HW	N	Y	N	N
TAPI	U	21	2	5	5	0	0	0	5	0	0	0	0	0	0	0	0	0	0	0	0	5	0	0	0	0	0	0	0	0	5	0	0	0	0	0	0	0	0	0	0	0	0		M	N	Y	N	N
TAPI	U	22	2	3	3	0	0	0	3	0	0	0	0	0	0	0	0	0	0	0	0	0	2	0	1	0	0	0	0	0	0	0	0	0	0	0	0	0	0	0	0	0	0		HW	N	N	N	N
TAPI	U	23	2	3	3	0	0	0	3	0	0	0	0	0	0	0	0	0	0	0	0	3	0	0	0	0	0	0	0	0	3	0	0	0	0	0	0	0	0	0	0	0	0		O	N	Y	N	N
TAPI	U	24	2	4	3	0	0	1	3	0	0	0	0	0	0	0	0	0	0	0	0	3	0	0	0	0	0	0	0	0	3	0	0	0	0	0	0	0	0	0	0	0	0	N	M
TAPI	U	25	2	3	2	0	0	1	2	0	0	0	0	0	0	0	0	0	0	0	0	2	0	0	0	0	0	0	0	0	2	0	0	0	0	0	0	0	0	0	0	0	0	N	HW	N	N	N	N
TAPI	U	26	2	2	2	0	0	0	2	0	0	0	0	0	0	0	0	0	0	0	0	2	0	0	0	0	0	0	0	0	2	0	0	0	0	0	0	0	0	0	0	0	0		HW	N	Y	N	N
TAPI	U	27	2	8	7	1	0	0	6	0	0	0	0	0	0	0	1	0	0	0	0	0	6	0	0	0	0	0	0	0	0	0	0	0	0	0	0	0	0	0	0	0	0		O
TAPI	U	28	2	7	6	1	0	0	6	0	0	0	0	0	0	0	0	0	0	0	0	6	0	0	0	0	0	0	0	0	6	0	0	0	0	0	0	0	0	0	0	0	0		HW
TAPI	U	29	2	3	3	0	0	0	3	0	0	0	0	0	0	0	0	0	0	0	0	3	0	0	0	0	0	0	0	0	3	0	0	0	0	0	0	0	0	0	0	0	0	Y	HW
TAPI	U	30	2	3	3	0	0	0	0	0	0	0	0	0	0	0	0	0	0	0	3	0	0	0	0	0	0	0	0	0	0	0	0	0	0	0	0	0	0	0	0	0	0
TAPI	U	31	2	3	3	0	0	0	2	0	1	0	0	0	0	0	0	0	0	0	0	2	0	0	0	0	0	0	0	0	2	0	0	0	0	0	0	0	0	0	0	0	0
TAPI	U	32	2	6	6	0	0	0	6	0	0	0	0	0	0	0	0	0	0	0	0	6	0	0	0	0	0	0	0	0	6	0	0	0	0	0	0	0	0	0	0	0	0		HW	N	Y	N	N
TAPI	R	1	3	4	4	0	0	0	4	0	0	0	0	0	0	0	0	0	0	0	0	4	0	0	0	0	0	0	0	0	4	0	0	0	0	0	0	0	0	0	0	0	0	N	HW	Y	Y	N	Y
TAPI	R	2	3	7	7	0	0	0	7	0	0	0	0	0	0	0	0	0	0	0	0	7	0	0	0	0	0	0	0	0	7	0	0	0	0	0	0	0	0	0	0	0	0		NW	Y	Y	N	Y
TAPI	R	3	3	5	5	0	0	0	5	0	0	0	0	0	0	0	0	0	0	0	0	5	0	0	0	0	0	0	0	0	5	0	0	0	0	0	0	0	0	0	0	0	0		HW	Y	Y	Y	Y
TAPI	R	4	3	4	4	0	0	0	4	0	0	0	0	0	0	0	0	0	0	0	0	4	0	0	0	0	0	0	0	0	4	0	0	0	0	0	0	0	0	0	0	0	0	N	HW	Y	Y	N	N
TAPI	R	5	3	5	5	0	0	0	5	0	0	0	0	0	0	0	0	0	0	0	0	4	0	1	0	0	0	0	0	0	4	0	0	0	0	0	0	0	0	0	0	0	0		HW	Y	Y	Y	Y
TAPI	R	6	3	5	4	1	0	0	4	0	0	0	0	0	0	0	0	0	0	0	0	4	0	0	0	0	0	0	0	0	4	0	0	0	0	0	0	0	0	0	0	0	0		HW	Y	Y	Y	Y
TAPI	R	7	3	4	4	0	0	0	4	0	0	0	0	0	0	0	0	0	0	0	0	4	0	0	0	0	0	0	0	0	4	0	0	0	0	0	0	0	0	0	0	0	0		HW	Y	Y	Y	N
TAPI	R	8	3	2	2	0	0	0	2	0	0	0	0	0	0	0	0	0	0	0	0	2	0	0	0	0	0	0	0	0	2	0	0	0	0	0	0	0	0	0	0	0	0		HW	Y	Y	N	N
TAPI	R	9	3	4	4	0	0	0	4	0	0	0	0	0	0	0	0	0	0	0	0	4	0	0	0	0	0	0	0	0	4	0	0	0	0	0	0	0	0	0	0	0	0		HW	Y	Y	N	N
TAPI	R	10	3	6	6	0	0	0	6	0	0	0	0	0	0	0	0	0	0	0	0	6	0	0	0	0	0	0	0	0	6	0	0	0	0	0	0	0	0	0	0	0	0		HW	Y	Y	N	Y
TAPI	R	11	3	4	4	0	0	0	4	0	0	0	0	0	0	0	0	0	0	0	0	4	0	0	0	0	0	0	0	0	4	0	0	0	0	0	0	0	0	0	0	0	0		HW	Y	Y	N	Y
TAPI	R	12	3	2	2	0	0	0	2	0	0	0	0	0	0	0	0	0	0	0	0	2	0	0	0	0	0	0	0	0	2	0	0	0	0	0	0	0	0	0	0	0	0		HW	Y	Y	N	Y
TAPI	R	13	3	4	3	0	0	1	3	0	0	0	0	0	0	0	0	0	0	0	0	3	0	0	0	0	0	0	0	0	3	0	0	0	0	0	0	0	0	0	0	0	0		HW	Y	Y	N
TAPI	R	14	3	6	6	0	0	0	6	0	0	0	0	0	0	0	0	0	0	0	0	6	0	0	0	0	0	0	0	0	6	0	0	0	0	0	0	0	0	0	0	0	0		HW	Y	Y	N	Y
TAPI	R	15	3	2	2	0	0	0	0	0	0	0	0	0	0	0	0	0	0	0	2	0	0	0	0	0	0	0	0	0	0	0	0	0	0	0	0	0	0	0	0	0	0
TAPI	R	16	3	4	4	0	0	0	0	0	0	0	0	0	0	0	0	0	0	0	4	0	0	0	0	0	0	0	0	0	0	0	0	0	0	0	0	0	0	0	0	0	0
TAPI	R	17	3	4	3	0	0	1	3	0	0	0	0	0	0	0	0	0	0	0	0	3	0	0	0	0	0	0	0	0	3	0	0	0	0	0	0	0	0	0	0	0	0		HW	N	Y	N	N
TAPI	R	18	3	4	4	0	0	0	4	0	0	0	0	0	0	0	0	0	0	0	0	4	0	0	0	0	0	0	0	0	4	0	0	0	0	0	0	0	0	0	0	0	0		HW	N	Y	N	N
TAPI	R	19	3	4	4	0	0	0	4	0	0	0	0	0	0	0	0	0	0	0	0	0	4	0	0	0	0	0	0	0	0	0	0	0	0	0	0	0	0	0	0	0	0
TAPI	R	20	3	6	5	1	0	0	5	0	0	0	0	0	0	0	0	0	0	0	0	5	0	0	0	0	0	0	0	0	5	0	0	0	0	0	0	0	0	0	0	0	0		HW	N	Y	N	N
TAPI	R	21	3	4	3	0	0	1	3	0	0	0	0	0	0	0	0	0	0	0	0	3	0	0	0	0	0	0	0	0	3	0	0	0	0	0	0	0	0	0	0	0	0		HW	Y	Y	Y	Y
TAPI	R	22	3	8	8	0	0	0	8	0	0	0	0	0	0	0	0	0	0	0	0	8	0	0	0	0	0	0	0	0	8	0	0	0	0	0	0	0	0	0	0	0	0		HW	Y	Y	Y	Y
TAPI	R	23	3	4	4	0	0	0	4	0	0	0	0	0	0	0	0	0	0	0	0	0	4	0	0	0	0	0	0	0	0	0	0	0	0	0	0	0	0	0	0	0	0		HW
TAPI	R	24	3	6	5	0	0	1	5	0	0	0	0	0	0	0	0	0	0	0	0	5	0	0	0	0	0	0	0	0	5	0	0	0	0	0	0	0	0	0	0	0	0		HW	N	Y	N	Y
TAPI	R	25	3	8	6	2	0	0	5	0	0	0	0	0	0	0	1	0	0	0	0	5	0	0	0	0	0	0	0	0	5	0	0	0	0	0	0	0	0	0	0	0	0		HW	N	Y	N	N
TAPI	R	26	3	4	4	0	0	0	4	0	0	0	0	0	0	0	0	0	0	0	0	4	0	0	0	0	0	0	0	0	4	0	0	0	0	0	0	0	0	0	0	0	0		HW	N	Y	N	N
TAPI	R	27	3	10	8	2	0	0	8	0	0	0	0	0	0	0	0	0	0	0	0	8	0	0	0	0	0	0	0	0	8	0	0	0	0	0	0	0	0	0	0	0	0		HW	N	Y	N	N
TAPI	R	28	3	8	7	1	0	0	7	0	0	0	0	0	0	0	0	0	0	0	0	6	0	0	0	1	0	0	0	0	6	0	0	0	0	0	0	0	0	0	0	0	0		HW	N	Y	N	N
TAPI	R	29	3	5	5	0	0	0	0	0	0	0	0	0	0	0	0	0	0	0	5	0	0	0	0	0	0	0	0	0	0	0	0	0	0	0	0	0	0	0	0	0	0
TAPI	R	30	3	4	4	0	0	0	4	0	0	0	0	0	0	0	0	0	0	0	0	4	0	0	0	0	0	0	0	0	4	0	0	0	0	0	0	0	0	0	0	0	0		HW	N	Y	N	Y
TAPI	R	31	3	6	6	0	0	0	6	0	0	0	0	0	0	0	0	0	0	0	0	0	6	0		0	0	0	0	0	0	0	0	0	0	0	0	0	0	0	0	0	0		HW	N	Y	N	N
TAPI	R	32	3	3	3	0	0	0	3	0	0	0	0	0	0	0	0	0	0	0	0	0	2	0	1	0	0	0	0	0	0	0	0	0	0	0	0	0	0	0	0	0	0		HW	N
TAPI	R	1	4	5	5	0	0	0	5	0	0	0	0	0	0	0	0	0	0	0	0	5	0	0	0	0	0	0	0	0	5	0	0	0	0	0	0	0	0	0	0	0	0		RD	Y	Y	N	N
TAPI	R	2	4	4	4	0	0	0	4	0	0	0	0	0	0	0	0	0	0	0	0	4	0	0	0	0	0	0	0	0	4	0	0	0	0	0	0	0	0	0	0	0	0			Y	Y	N	Y
TAPI	R	3	4	5	5	0	0	0	5	0	0	0	0	0	0	0	0	0	0	0	0	5	0	0	0	0	0	0	0	0	4	0	0	1	0	0	0	0	0	0	0	0	0		HW	Y	Y	N	Y
TAPI	R	4	4	3	3	0	0	0	0	0	0	0	0	0	0	0	0	0	0	0	3	0	0	0	0	0	0	0	0	0	0	0	0	0	0	0	0	0	0	0	0	0	0
TAPI	R	5	4	5	5	0	0	0	5	0	0	0	0	0	0	0	0	0	0	0	0	5	0	0	0	0	0	0	0	0	5	0	0	0	0	0	0	0	0	0	0	0	0		M	Y	Y	N	Y
TAPI	R	6	4	3	2	0	0	1	2	0	0	0	0	0	0	0	0	0	0	0	0	2	0	0	0	0	0	0	0	0	2	0	0	0	0	0	0	0	0	0	0	0	0		HW	Y	Y	N	Y
TAPI	R	7	4	9	7	0	2	0	7	0	0	0	0	0	0	0	0	0	0	0	0	7	0	0	0	0	0	0	0	0	7	0	0	0	0	0	0	0	0	0	0	0	0		HW	Y	Y	Y	Y
TAPI	R	8	4	4	4	0	0	0	4	0	0	0	0	0	0	0	0	0	0	0	0	4	0	0	0	0	0	0	0	0	4	0	0	0	0	0	0	0	0	0	0	0	0		HW	Y	Y	N	Y
TAPI	R	9	4	5	5	0	0	0	5	0	0	0	0	0	0	0	0	0	0	0	0	5	0	0	0	0	0	0	0	0	5	0	0	0	0	0	0	0	0	0	0	0	0		HW	Y	Y	N	N
TAPI	R	10	4	4	4	0	0	0	4	0	0	0	0	0	0	0	0	0	0	0	0	4	0	0	0	0	0	0	0	0	4	0	0	0	0	0	0	0	0	0	0	0	0		HW	Y	Y	N	Y
TAPI	R	11	4	3	3	0	0	0	3	0	0	0	0	0	0	0	0	0	0	0	0	3	0	0	0	0	0	0	0	0	3	0	0	0	0	0	0	0	0	0	0	0	0		HW	Y	Y	N	Y
TAPI	R	12	4	5	5	0	0	0	5	0	0	0	0	0	0	0	0	0	0	0	0	5	0	0	0	0	0	0	0	0	5	0	0	0	0	0	0	0	0	0	0	0	0		NW
TAPI	R	13	4	8	8	0	0	0	8	0	0	0	0	0	0	0	0	0	0	0	0	8	0	0	0	0	0	0	0	0	8	0	0	0	0	0	0	0	0	0	0	0	0		HW	Y	Y	Y	Y
TAPI	R	14	4	6	5	0	0	1	5	0	0	0	0	0	0	0	0	0	0	0	0	5	0	0	0	0	0	0	0	0	5	0	0	0	0	0	0	0	0	0	0	0	0		HW
TAPI	R	15	4	3	3	0	0	0	3	0	0	0	0	0	0	0	0	0	0	0	0	3	0	0	0	0	0	0	0	0	3	0	0	0	0	0	0	0	0	0	0	0	0		TV	Y	Y	Y	Y
TAPI	R	16	4	7	6	0	1	0	6	0	0	0	0	0	0	0	0	0	0	0	0	6	0	0	0	0	0	0	0	0	6	0	0	0	0	0	0	0	0	0	0	0	0		HW	Y	Y	N	Y
TAPI	R	17	4	1	1	0	0	0	1	0	0	0	0	0	0	0	0	0	0	0	0	0	1	0	0	0	0	0	0	0	0	0	0	0	0	0	0	0	0	0	0	0	0		HW	N	N	N	N
TAPI	R	18	4	6	6	0	0	0	6	0	0	0	0	0	0	0	0	0	0	0	0	6	0	0	0	0	0	0	0	0	6	0	0	0	0	0	0	0	0	0	0	0	0		M	N	Y	N	N
TAPI	R	19	4	3	3	0	0	0	3	0	0	0	0	0	0	0	0	0	0	0	0	3	0	0	0	0	0	0	0	0	3	0	0	0	0	0	0	0	0	0	0	0	0		HW	N	Y	N	N
TAPI	R	20	4	6	6	0	0	0	6	0	0	0	0	0	0	0	0	0	0	0	0	6	0	0	0	0	0	0	0	0	6	0	0	0	0	0	0	0	0	0	0	0	0		M	Y	Y	Y	Y
TAPI	R	21	4	6	6	0	0	0	6	0	0	0	0	0	0	0	0	0	0	0	0	6	0	0	0	0	0	0	0	0	6	0	0	0	0	0	0	0	0	0	0	0	0		HW	N	Y	N	N
TAPI	R	22	4	2	2	0	0	0	2	0	0	0	0	0	0	0	0	0	0	0	0	2	0	0	0	0	0	0	0	0	2	0	0	0	0	0	0	0	0	0	0	0	0		HW	N	Y	N	N
TAPI	R	23	4	5	4	1	0	0	4	0	0	0	0	0	0	0	0	0	0	0	0	4	0	0	0	0	0	0	0	0	4	0	0	0	0	0	0	0	0	0	0	0	0		HW	N	Y	Y	Y
TAPI	R	24	4	2	2	0	0	0	0	0	0	0	0	0	0	0	0	0	0	0	2	0	0	0	0	0	0	0	0	0	0	0	0	0	0	0	0	0	0	0	0	0	0
TAPI	R	25	4	6	6	0	0	0	6	0	0	0	0	0	0	0	0	0	0	0	0	6	0	0	0	0	0	0	0	0	6	0	0	0	0	0	0	0	0	0	0	0	0		HW	N	Y	Y	N
TAPI	R	26	4	4	4	0	0	0	4	0	0	0	0	0	0	0	0	0	0	0	0	4	0	0	0	0	0	0	0	0	4	0	0	0	0	0	0	0	0	0	0	0	0		HW	N	Y	Y	Y
TAPI	R	27	4	2	2	0	0	0	2	0	0	0	0	0	0	0	0	0	0	0	0	2	0	0	0	0	0	0	0	0	2	0	0	0	0	0	0	0	0	0	0	0	0		HW	N	Y	Y	Y
TAPI	R	28	4	6	5	1	0	0	5	0	0	0	0	0	0	0	0	0	0	0	0	5	0	0	0	0	0	0	0	0	5	0	0	0	0	0	0	0	0	0	0	0	0		HW	N	Y	N	N
TAPI	R	29	4	7	7	0	0	0	7	0	0	0	0	0	0	0	0	0	0	0	0	7	0	0	0	0	0	0	0	0	7	0	0	0	0	0	0	0	0	0	0	0	0		HW	N	Y	N	Y
TAPI	R	30	4	4	4	0	0	0	4	0	0	0	0	0	0	0	0	0	0	0	0	4	0	0	0	0	0	0	0	0	4	0	0	0	0	0	0	0	0	0	0	0	0		HW	N	Y	N	N
TAPI	R	31	4	5	4	1	0	0	4	0	0	0	0	0	0	0	0	0	0	0	0	4	0	0	0	0	0	0	0	0	4	0	0	0	0	0	0	0	0	0	0	0	0		HW	Y	Y	Y	Y
TAPI	R	32	4	4	4	0	0	0	4	0	0	0	0	0	0	0	0	0	0	0	0	4	0	0	0	0	0	0	0	0	4	0	0	0	0	0	0	0	0	0	0	0	0		HW	Y	Y	Y	Y
[truncated: 3 more columns]

## Sheet: SURAT-R
Town/ District	Rural/ urban	HH No	Cluster no.	Total Pop	Eligible Pop	Not eligible (C,P,S)			DEC given	If No enter codes as												If Y consumed	If Not consumed reasons								If consumed any SE													knew a case of lymphodema Y/ N	source of HE	a	b	c	d
						Children < 2 years	Pregnant	Sickness	Yes	Missed	Refu	T	Dn	Children	Elderly	Sickness	Absent	Pregnant	No reason		Locked	Yes	Refused	No Reason	Absent	Sickness	Afraid of S/E	old age	Forgot	Misplaced	No SE	Sedation	Vertigo	Headache	Body pain	Nausea/ vomiting	Acidity	Diarrhoea	Blurring of vision	Fever	Drowsiness		Skin rash
SURAT	R	1	1	4	4	0	0	0	4	0	0	0	0	0	0	0	0	0	0	0	0	4	0	0	0	0	0	0	0	0	4	0	0	0	0	0	0	0	0	0	0	0	0	N	AWW	Y	Y	Y	Y
SURAT	R	2	1	1	1	0	0	0	1	0	0	0	0	0	0	0	0	0	0	0	0	1	0	0	0	0	0	0	0	0	1	0	0	0	0	0	0	0	0	0	0	0	0	N	DD	N	N	Y	N
SURAT	R	3	1	5	5	0	0	0	5	0	0	0	0	0	0	0	0	0	0	0	0	5	0	0	0	0	0	0	0	0	5	0	0	0	0	0	0	0	0	0	0	0	0	N	AWW	N	Y	Y	Y
SURAT	R	4	1	4	3	1	0	0	3	0	0	0	0	0	0	0	0	0	0	0	0	3	0	0	0	0	0	0	0	0	3	0	0	0	0	0	0	0	0	0	0	0	0	N	AWW	N	Y	Y	Y
SURAT	R	5	1	4	4	0	0	0	4	0	0	0	0	0	0	0	0	0	0	0	0	4	0	0	0	0	0	0	0	0	4	0	0	0	0	0	0	0	0	0	0	0	0	N	AWW	N	Y	Y	Y
SURAT	R	6	1	6	6	0	0	0	6	0	0	0	0	0	0	0	0	0	0	0	0	6	0	0	0	0	0	0	0	0	6	0	0	0	0	0	0	0	0	0	0	0	0	N	ASHA	N	Y	Y	Y
SURAT	R	7	1	3	3	0	0	0	3	0	0	0	0	0	0	0	0	0	0	0	0	3	0	0	0	0	0	0	0	0	3	0	0	0	0	0	0	0	0	0	0	0	0	N	AWW	N	Y	Y	Y
SURAT	R	8	1	6	6	0	0	0	6	0	0	0	0	0	0	0	0	0	0	0	0	6	0	0	0	0	0	0	0	0	6	0	0	0	0	0	0	0	0	0	0	0	0	N	AWW	N	Y	Y	Y
SURAT	R	9	1	6	6	0	0	0	6	0	0	0	0	0	0	0	0	0	0	0	0	6	0	0	0	0	0	0	0	0	6	0	0	0	0	0	0	0	0	0	0	0	0	N	AWW	Y	Y	Y	Y
SURAT	R	10	1	6	5	1	0	0	5	0	0	0	0	0	0	0	0	0	0	0	0	5	0	0	0	0	0	0	0	0	5	0	0	0	0	0	0	0	0	0	0	0	0	N	AWW	Y	Y	Y	Y
SURAT	R	11	1	2	2	0	0	0	2	0	0	0	0	0	0	0	0	0	0	0	0	2	0	0	0	0	0	0	0	0	2	0	0	0	0	0	0	0	0	0	0	0	0	N	AWW	N	Y	Y	Y
SURAT	R	12	1	4	4	0	0	0	4	0	0	0	0	0	0	0	0	0	0	0	0	4	0	0	0	0	0	0	0	0	4	0	0	0	0	0	0	0	0	0	0	0	0	N	AWW	N	Y	Y	Y
SURAT	R	13	1	4	4	0	0	0	4	0	0	0	0	0	0	0	0	0	0	0	0	4	0	0	0	0	0	0	0	0	4	0	0	0	0	0	0	0	0	0	0	0	0	N	AWW	N	Y	Y	Y
SURAT	R	14	1	3	3	0	0	0	3	0	0	0	0	0	0	0	0	0	0	0	0	3	0	0	0	0	0	0	0	0	3	0	0	0	0	0	0	0	0	0	0	0	0	N	HW	N	Y	Y	Y
SURAT	R	15	1	4	4	0	0	0	4	0	0	0	0	0	0	0	0	0	0	0	0	4	0	0	0	0	0	0	0	0	4	0	0	0	0	0	0	0	0	0	0	0	0	N	AWW	N	Y	Y	Y
SURAT	R	16	1	3	3	0	0	0	3	0	0	0	0	0	0	0	0	0	0	0	0	3	0	0	0	0	0	0	0	0	3	0	0	0	0	0	0	0	0	0	0	0	0	N	AWW	N	Y	Y	Y
SURAT	R	17	1	3	3	0	0	0	3	0	0	0	0	0	0	0	0	0	0	0	0	3	0	0	0	0	0	0	0	0	3	0	0	0	0	0	0	0	0	0	0	0	0	N	AWW	N	Y	Y	Y
SURAT	R	18	1	6	6	0	0	0	6	0	0	0	0	0	0	0	0	0	0	0	0	6	0	0	0	0	0	0	0	0	6	0	0	0	0	0	0	0	0	0	0	0	0	N	AWW	N	Y	Y	Y
SURAT	R	19	1	7	6	1	0	0	6	0	0	0	0	0	0	0	0	0	0	0	0	6	0	0	0	0	0	0	0	0	6	0	0	0	0	0	0	0	0	0	0	0	0	N	AWW	N	Y	Y	Y
SURAT	R	20	1	5	5	0	0	0	5	0	0	0	0	0	0	0	0	0	0	0	0	5	0	0	0	0	0	0	0	0	5	0	0	0	0	0	0	0	0	0	0	0	0	N	DD	N	Y	Y	Y
SURAT	R	21	1	6	6	0	0	0	6	0	0	0	0	0	0	0	0	0	0	0	0	6	0	0	0	0	0	0	0	0	6	0	0	0	0	0	0	0	0	0	0	0	0	N	DD	N	Y	Y	Y
SURAT	R	22	1	3	3	0	0	0	3	0	0	0	0	0	0	0	0	0	0	0	0	3	0	0	0	0	0	0	0	0	3	0	0	0	0	0	0	0	0	0	0	0	0	N	AWW	N	Y	Y	Y
SURAT	R	23	1	4	3	0	1	0	3	0	0	0	0	0	0	0	0	0	0	0	0	3	0	0	0	0	0	0	0	0	3	0	0	0	0	0	0	0	0	0	0	0	0	N	AWW	N	Y	Y	Y
SURAT	R	24	1	3	3	0	0	0	3	0	0	0	0	0	0	0	0	0	0	0	0	3	0	0	0	0	0	0	0	0	3	0	0	0	0	0	0	0	0	0	0	0	0	N	BN/P	N	Y	Y	Y
SURAT	R	25	1	5	5	0	0	0	5	0	0	0	0	0	0	0	0	0	0	0	0	5	0	0	0	0	0	0	0	0	4	0	0	1	0	0	0	0	0	0	0	0	0	N	ASHA	N	Y	Y	Y
SURAT	R	26	1	2	1	0	1	0	0	0	0	0	0	0	0	0	0	0	1	0	0	0	0	0	0	0	0	0	0	0	0	0	0	0	0	0	0	0	0	0	0	0	0	N
SURAT	R	27	1	7	7	0	0	0	7	0	0	0	0	0	0	0	0	0	0	0	0	7	0	0	0	0	0	0	0	0	7	0	0	0	0	0	0	0	0	0	0	0	0	N	AWW	N	Y	Y	Y
SURAT	R	28	1	4	4	0	0	0	4	0	0	0	0	0	0	0	0	0	0	0	0	4	0	0	0	0	0	0	0	0	4	0	0	0	0	0	0	0	0	0	0	0	0	N	AWW	N	Y	Y	Y
SURAT	R	29	1	5	5	0	0	0	5	0	0	0	0	0	0	0	0	0	0	0	0	5	0	0	0	0	0	0	0	0	5	0	0	0	0	0	0	0	0	0	0	0	0	Y	AWW	Y	Y	Y	Y
SURAT	R	30	1	5	5	0	0	0	5	0	0	0	0	0	0	0	0	0	0	0	0	5	0	0	0	0	0	0	0	0	5	0	0	0	0	0	0	0	0	0	0	0	0	N	AWW	Y	Y	Y	Y
SURAT	R	31	1	2	2	0	0	0	2	0	0	0	0	0	0	0	0	0	0	0	0	2	0	0	0	0	0	0	0	0	2	0	0	0	0	0	0	0	0	0	0	0	0	N	AWW	N	Y	Y	Y
SURAT	R	32	1	5	5	0	0	0	5	0	0	0	0	0	0	0	0	0	0	0	0	5	0	0	0	0	0	0	0	0	5	0	0	0	0	0	0	0	0	0	0	0	0	N	HW	N	Y	Y	Y
SURAT	R	1	2	6	6	0	0	0	6	0	0	0	0	0	0	0	0	0	0	0	0	6	0	0	0	0	0	0	0	0	6	0	0	0	0	0	0	0	0	0	0	0	0	N	HW	Y	Y	Y	Y
SURAT	R	2	2	6	6	0	0	0	6	0	0	0	0	0	0	0	0	0	0	0	0	6	0	0	0	0	0	0	0	0	6	0	0	0	0	0	0	0	0	0	0	0	0	N	AWW	N	Y	Y	Y
SURAT	R	3	2	6	6	0	0	0	6	0	0	0	0	0	0	0	0	0	0	0	0	6	0	0	0	0	0	0	0	0	6	0	0	0	0	0	0	0	0	0	0	0	0	Y	AWW	Y	Y	Y	Y
SURAT	R	4	2	5	4	1	0	0	4	0	0	0	0	0	0	0	0	0	0	0	0	4	0	0	0	0	0	0	0	0	4	0	0	0	0	0	0	0	0	0	0	0	0	N	HW/ASHA	Y	Y	Y	Y
SURAT	R	5	2	9	8	1	0	0	8	0	0	0	0	0	0	0	0	0	0	0	0	8	0	0	0	0	0	0	0	0	8	0	0	0	0	0	0	0	0	0	0	0	0	N	AWW	N	Y	Y	Y
SURAT	R	6	2	5	5	0	0	0	5	0	0	0	0	0	0	0	0	0	0	0	0	5	0	0	0	0	0	0	0	0	5	0	0	0	0	0	0	0	0	0	0	0	0	N	AWW	Y	Y	Y	Y
SURAT	R	7	2	5	5	0	0	0	5	0	0	0	0	0	0	0	0	0	0	0	0	5	0	0	0	0	0	0	0	0	5	0	0	0	0	0	0	0	0	0	0	0	0	N	HW	N	Y	Y	Y
SURAT	R	8	2	8	7	1	0	0	7	0	0	0	0	0	0	0	0	0	0	0	0	7	0	0	0	0	0	0	0	0	7	0	0	0	0	0	0	0	0	0	0	0	0	N	AWW	Y	Y	Y	Y
SURAT	R	9	2	3	3	0	0	0	0	0	0	0	0	0	0	0	0	0	3	0	0	0	0	0	0	0	0	0	0	0	0	0	0	0	0	0	0	0	0	0	0	0	0	N
SURAT	R	10	2	2	2	0	0	0	0	0	0	0	0	0	2	0	0	0	0	0	0	0	0	0	0	0	0	0	0	0	0	0	0	0	0	0	0	0	0	0	0	0	0	N
SURAT	R	11	2	4	4	0	0	0	0	0	0	4	0	0	0	0	0	0	0	0	0	0	0	0	0	0	0	0	0	0	0	0	0	0	0	0	0	0	0	0	0	0	0	N
SURAT	R	12	2	4	4	0	0	0	4	0	0	0	0	0	0	0	0	0	0	0	0	4	0	0	0	0	0	0	0	0	4	0	0	0	0	0	0	0	0	0	0	0	0	N	AWW	N	Y	Y	Y
SURAT	R	13	2	3	3	0	0	0	3	0	0	0	0	0	0	0	0	0	0	0	0	3	0	0	0	0	0	0	0	0	3	0	0	0	0	0	0	0	0	0	0	0	0	N	AWW	N	Y	Y	Y
SURAT	R	14	2	3	3	0	0	0	3	0	0	0	0	0	0	0	0	0	0	0	0	3	0	0	0	0	0	0	0	0	3	0	0	0	0	0	0	0	0	0	0	0	0	N	AWW	N	Y	Y	Y
SURAT	R	15	2	3	3	0	0	0	3	0	0	0	0	0	0	0	0	0	0	0	0	3	0	0	0	0	0	0	0	0	3	0	0	0	0	0	0	0	0	0	0	0	0	N	AWW	N	Y	Y	Y
SURAT	R	16	2	3	3	0	0	0	3	0	0	0	0	0	0	0	0	0	0	0	0	3	0	0	0	0	0	0	0	0	3	0	0	0	0	0	0	0	0	0	0	0	0	N	ASHA	N	Y	Y	Y
SURAT	R	17	2	3	3	0	0	0	0	0	0	0	0	0	0	0	0	0	0	0	3	0	0	0	0	0	0	0	0	0	0	0	0	0	0	0	0	0	0	0	0	0	0	N
SURAT	R	18	2	4	4	0	0	0	0	0	0	0	0	0	0	0	0	0	0	0	4	0	0	0	0	0	0	0	0	0	0	0	0	0	0	0	0	0	0	0	0	0	0	N
SURAT	R	19	2	5	5	0	0	0	5	0	0	0	0	0	0	0	0	0	0	0	0	5	0	0	0	0	0	0	0	0	5	0	0	0	0	0	0	0	0	0	0	0	0	N	AWW	N	Y	Y	Y
SURAT	R	20	2	9	7	1	1	0	7	0	0	0	0	0	0	0	0	0	0	0	0	7	0	0	0	0	0	0	0	0	7	0	0	0	0	0	0	0	0	0	0	0	0	N	AWW	N	Y	Y	Y
SURAT	R	21	2	5	5	0	0	0	5	0	0	0	0	0	0	0	0	0	0	0	0	5	0	0	0	0	0	0	0	0	5	0	0	0	0	0	0	0	0	0	0	0	0	N	AWW	N	Y	Y	Y
SURAT	R	22	2	5	5	0	0	0	5	0	0	0	0	0	0	0	0	0	0	0	0	5	0	0	0	0	0	0	0	0	5	0	0	0	0	0	0	0	0	0	0	0	0	N	AWW	N	Y	Y	Y
SURAT	R	23	2	7	7	0	0	0	7	0	0	0	0	0	0	0	0	0	0	0	0	7	0	0	0	0	0	0	0	0	7	0	0	0	0	0	0	0	0	0	0	0	0	N	AWW	N	Y	Y	Y
SURAT	R	24	2	5	5	0	0	0	5	0	0	0	0	0	0	0	0	0	0	0	0	5	0	0	0	0	0	0	0	0	4	0	0	0	0	1	0	0	0	0	0	0	0	N	AWW	N	Y	Y	Y
SURAT	R	25	2	2	2	0	0	0	0	0	0	0	0	0	0	0	0	0	0	0	2	0	0	0	0	0	0	0	0	0	0	0	0	0	0	0	0	0	0	0	0	0	0	N
SURAT	R	26	2	4	4	0	0	0	0	0	0	0	0	0	0	0	0	0	0	0	4	0	0	0	0	0	0	0	0	0	0	0	0	0	0	0	0	0	0	0	0	0	0
SURAT	R	27	2	8	7	1	0	0	8	0	0	0	0	0	0	0	0	0	0	0	0	8	0	0	0	0	0	0	0	0	8	0	0	0	0	0	0	0	0	0	0	0	0	N	AWW	N	Y	Y	Y
SURAT	R	28	2	2	2	0	0	0	0	0	0	0	0	0	0	0	0	0	2	0	0	0	0	0	0	0	0	0	0	0	0	0	0	0	0	0	0	0	0	0	0	0	0	N
SURAT	R	29	2	3	3	0	0	0	3	0	0	0	0	0	0	0	0	0	0	0	0	3	0	0	0	0	0	0	0	0	3	0	0	0	0	0	0	0	0	0	0	0	0	Y	AWW	N	Y	Y	Y
SURAT	R	30	2	4	4	0	0	0	4	0	0	0	0	0	0	0	0	0	0	0	0	3	0	0	0	0	0	0	1	0	3	0	0	0	0	0	0	0	0	0	0	0	0	N	AWW	N	Y	Y	Y
SURAT	R	31	2	5	4	0	1	0	4	0	0	0	0	0	0	0	0	0	0	0	0	4	0	0	0	0	0	0	0	0	4	0	0	0	0	0	0	0	0	0	0	0	0	N	AWW	Y	Y	Y	Y
SURAT	R	32	2	8	8	0	0	0	8	0	0	0	0	0	0	0	0	0	0	0	0	8	0	0	0	0	0	0	0	0	8	0	0	0	0	0	0	0	0	0	0	0	0	N	AWW	N	Y	Y	Y
SURAT	R	1	3	5	5	0	0	0	5	0	0	0	0	0	0	0	0	0	0	0	0	5	0	0	0	0	0	0	0	0	5	0	0	0	0	0	0	0	0	0	0	0	0	N	HW	N	Y	Y	Y
SURAT	R	2	3	5	5	0	0	0	5	0	0	0	0	0	0	0	0	0	0	0	0	5	0	0	0	0	0	0	0	0	5	0	0	0	0	0	0	0	0	0	0	0	0	N	HW	N	Y	Y	Y
SURAT	R	3	3	5	5	0	0	0	5	0	0	0	0	0	0	0	0	0	0	0	0	5	0	0	0	0	0	0	0	0	5	0	0	0	0	0	0	0	0	0	0	0	0	N	AWW	N	Y	Y	Y
SURAT	R	4	3	5	5	0	0	0	5	0	0	0	0	0	0	0	0	0	0	0	0	4	0	0	0	1	0	0	0	0	4	0	0	0	0	0	0	0	0	0	0	0	0	N	AWW	N	Y	Y	Y
SURAT	R	5	3	4	4	0	0	0	4	0	0	0	0	0	0	0	0	0	0	0	0	4	0	0	0	0	0	0	0	0	4	0	0	0	0	0	0	0	0	0	0	0	0	N	AWW	N	Y	Y	Y
SURAT	R	6	3	2	2	0	0	0	2	0	0	0	0	0	0	0	0	0	0	0	0	2	0	0	0	0	0	0	0	0	2	0	0	0	0	0	0	0	0	0	0	0	0	N	BN/P	Y	Y	Y	Y
SURAT	R	7	3	5	5	0	0	0	5	0	0	0	0	0	0	0	0	0	0	0	0	5	0	0	0	0	0	0	0	0	5	0	0	0	0	0	0	0	0	0	0	0	0	N	AWW	N	Y	Y	Y
SURAT	R	8	3	3	3	0	0	0	3	0	0	0	0	0	0	0	0	0	0	0	0	3	0	0	0	0	0	0	0	0	3	0	0	0	0	0	0	0	0	0	0	0	0	N	AWW	N	Y	Y	Y
SURAT	R	9	3	6	6	0	0	0	6	0	0	0	0	0	0	0	0	0	0	0	0	6	0	0	0	0	0	0	0	0	6	0	0	0	0	0	0	0	0	0	0	0	0	N	AWW	N	Y	Y	Y
SURAT	R	10	3	3	3	0	0	0	3	0	0	0	0	0	0	0	0	0	0	0	0	3	0	0	0	0	0	0	0	0	3	0	0	0	0	0	0	0	0	0	0	0	0	N	ASHA	N	Y	Y	Y
SURAT	R	11	3	3	3	0	0	0	3	0	0	0	0	0	0	0	0	0	0	0	0	3	0	0	0	0	0	0	0	0	3	0	0	0	0	0	0	0	0	0	0	0	0	N	AWW	N	Y	Y	Y
SURAT	R	12	3	3	3	0	0	0	3	0	0	0	0	0	0	0	0	0	0	0	0	3	0	0	0	0	0	0	0	0	3	0	0	0	0	0	0	0	0	0	0	0	0	N	AWW	N	Y	Y	Y
SURAT	R	13	3	3	3	0	0	0	3	0	0	0	0	0	0	0	0	0	0	0	0	3	0	0	0	0	0	0	0	0	3	0	0	0	0	0	0	0	0	0	0	0	0	N	AWW	N	Y	Y	Y
SURAT	R	14	3	3	3	0	0	0	3	0	0	0	0	0	0	0	0	0	0	0	0	3	0	0	0	0	0	0	0	0	3	0	0	0	0	0	0	0	0	0	0	0	0	N	AWW	N	Y	Y	Y
SURAT	R	15	3	5	3	2	0	0	3	0	0	0	0	0	0	0	0	0	0	0	0	3	0	0	0	0	0	0	0	0	3	0	0	0	0	0	0	0	0	0	0	0	0	N	AWW	N	Y	Y	Y
SURAT	R	16	3	6	6	0	0	0	6	0	0	0	0	0	0	0	0	0	0	0	0	6	0	0	0	0	0	0	0	0	6	0	0	0	0	0	0	0	0	0	0	0	0	N	BN/P	Y	Y	Y	Y
SURAT	R	17	3	4	4	0	0	0	4	0	0	0	0	0	0	0	0	0	0	0	0	4	0	0	0	0	0	0	0	0	4	0	0	0	0	0	0	0	0	0	0	0	0	N	BN/P	Y	Y	Y	Y
SURAT	R	18	3	4	2	1	1	0	2	0	0	0	0	0	0	0	0	0	0	0	0	2	0	0	0	0	0	0	0	0	2	0	0	0	0	0	0	0	0	0	0	0	0	N	AWW	N	Y	Y	Y
SURAT	R	19	3	3	3	0	0	0	3	0	0	0	0	0	0	0	0	0	0	0	0	3	0	0	0	0	0	0	0	0	3	0	0	0	0	0	0	0	0	0	0	0	0	N	AWW	N	Y	Y	Y
SURAT	R	20	3	9	7	2	0	0	7	0	0	0	0	0	0	0	0	0	0	0	0	7	0	0	0	0	0	0	0	0	7	0	0	0	0	0	0	0	0	0	0	0	0	N	AWW	N	Y	Y	Y
SURAT	R	21	3	4	4	0	0	0	4	0	0	0	0	0	0	0	0	0	0	0	0	4	0	0	0	0	0	0	0	0	4	0	0	0	0	0	0	0	0	0	0	0	0	N	AWW	Y	Y	Y	Y
SURAT	R	22	3	6	6	0	0	0	6	0	0	0	0	0	0	0	0	0	0	0	0	6	0	0	0	0	0	0	0	0	6	0	0	0	0	0	0	0	0	0	0	0	0	N	AWW	N	Y	Y	Y
SURAT	R	23	3	8	8	0	0	0	8	0	0	0	0	0	0	0	0	0	0	0	0	8	0	0	0	0	0	0	0	0	8	0	0	0	0	0	0	0	0	0	0	0	0	N	AWW	N	Y	Y	Y
SURAT	R	24	3	3	3	0	0	0	3	0	0	0	0	0	0	0	0	0	0	0	0	3	0	0	0	0	0	0	0	0	3	0	0	0	0	0	0	0	0	0	0	0	0	N	AWW	N	Y	Y	Y
SURAT	R	25	3	12	12	0	0	0	12	0	0	0	0	0	0	0	0	0	0	0	0	12	0	0	0	0	0	0	0	0	12	0	0	0	0	0	0	0	0	0	0	0	0	N		Y	Y	Y	Y
SURAT	R	26	3	6	6	0	0	0	6	0	0	0	0	0	0	0	0	0	0	0	0	6	0	0	0	0	0	0	0	0	6	0	0	0	0	0	0	0	0	0	0	0	0	N	AWW	N	Y	Y	Y
SURAT	R	27	3	3	3	0	0	0	3	0	0	0	0	0	0	0	0	0	0	0	0	3	0	0	0	0	0	0	0	0	3	0	0	0	0	0	0	0	0	0	0	0	0	N	HW	N	Y	Y	Y
SURAT	R	28	3	3	3	0	0	0	3	0	0	0	0	0	0	0	0	0	0	0	0	3	0	0	0	0	0	0	0	0	3	0	0	0	0	0	0	0	0	0	0	0	0	N	AWW	Y	Y	Y	Y
SURAT	R	29	3	5	4	1	0	0	4	0	0	0	0	0	0	0	0	0	0	0	0	4	0	0	0	0	0	0	0	0	4	0	0	0	0	0	0	0	0	0	0	0	0	N	HW	N	Y	Y	Y
SURAT	R	30	3	3	3	0	0	0	3	0	0	0	0	0	0	0	0	0	0	0	0	3	0	0	0	0	0	0	0	0	3	0	0	0	0	0	0	0	0	0	0	0	0	N	HW	N	Y	Y	Y
SURAT	R	31	3	3	3	0	0	0	3	0	0	0	0	0	0	0	0	0	0	0	0	3	0	0	0	0	0	0	0	0	3	0	0	0	0	0	0	0	0	0	0	0	0	N	HW	Y	Y	Y	Y
SURAT	R	32	3	4	4	0	0	0	4	0	0	0	0	0	0	0	0	0	0	0	0	4	0	0	0	0	0	0	0	0	4	0	0	0	0	0	0	0	0	0	0	0	0	N	AWW	Y	Y	Y	Y
SURAT	R	1	4	3	3	0	0	0	3	0	0	0	0	0	0	0	0	0	0	0	0	3	0	0	0	0	0	0	0	0	3	0	0	0	0	0	0	0	0	0	0	0	0	N	HW	Y	Y	Y	Y
SURAT	R	2	4	3	3	0	0	0	3	0	0	0	0	0	0	0	0	0	0	0	0	3	0	0	0	0	0	0	0	0	3	0	0	0	0	0	0	0	0	0	0	0	0	N	HW	N	Y	Y	Y
SURAT	R	3	4	4	4	0	0	0	4	0	0	0	0	0	0	0	0	0	0	0	0	0	0	0	0	0	0	0	4	0	0	0	0	0	0	0	0	0	0	0	0	0	0	N	HW	N	Y	Y	Y
SURAT	R	4	4	2	2	0	0	0	2	0	0	0	0	0	0	0	0	0	0	0	0	2	0	0	0	0	0	0	0	0	2	0	0	0	0	0	0	0	0	0	0	0	0	N	AWW	N	Y	Y	Y
SURAT	R	5	4	3	3	0	0	0	3	0	0	0	0	0	0	0	0	0	0	0	0	3	0	0	0	0	0	0	0	0	3	0	0	0	0	0	0	0	0	0	0	0	0	N	HW	N	Y	Y	Y
SURAT	R	6	4	2	2	0	0	0	2	0	0	0	0	0	0	0	0	0	0	0	0	0	0	2	0	0	0	0	0	0	0	0	0	0	0	0	0	0	0	0	0	0	0	N	HW	Y	Y	Y	Y
SURAT	R	7	4	4	4	0	0	0	0	0	0	0	0	0	0	0	0	0	4	0	0	0	0	0	0	0	0	0	0	0	0	0	0	0	0	0	0	0	0	0	0	0	0	N
SURAT	R	8	4	3	3	0	0	0	3	0	0	0	0	0	0	0	0	0	0	0	0	3	0	0	0	0	0	0	0	0	3	0	0	0	0	0	0	0	0	0	0	0	0	N	NW	N	Y	Y	Y
SURAT	R	9	4	2	2	0	0	0	2	0	0	0	0	0	0	0	0	0	0	0	0	2	0	0	0	0	0	0	0	0	2	0	0	0	0	0	0	0	0	0	0	0	0	N	NW	N	Y	Y	Y
SURAT	R	10	4	3	3	0	0	0	3	0	0	0	0	0	0	0	0	0	0	0	0	3	0	0	0	0	0	0	0	0	3	0	0	0	0	0	0	0	0	0	0	0	0	N	NW	Y	Y	Y	Y
SURAT	R	11	4	3	3	0	0	0	3	0	0	0	0	0	0	0	0	0	0	0	0	3	0	0	0	0	0	0	0	0	3	0	0	0	0	0	0	0	0	0	0	0	0	N	BN/P	Y	Y	Y	Y
SURAT	R	12	4	5	5	0	0	0	5	0	0	0	0	0	0	0	0	0	0	0	0	5	0	0	0	0	0	0	0	0	5	0	0	0	0	0	0	0	0	0	0	0	0	N	AWW	N	Y	Y	Y
SURAT	R	13	4	4	4	0	0	0	4	0	0	0	0	0	0	0	0	0	0	0	0	4	0	0	0	0	0	0	0	0	4	0	0	0	0	0	0	0	0	0	0	0	0	N	HW	N	Y	Y	Y
SURAT	R	14	4	6	6	0	0	0	0	0	0	0	6	0	0	0	0	0	0	0	0	0	0	0	0	0	0	0	0	0	0	0	0	0	0	0	0	0	0	0	0	0	0	N
SURAT	R	15	4	5	5	0	0	0	5	0	0	0	0	0	0	0	0	0	0	0	0	0	0	0	0	0	0	0	0	0	0	0	0	0	0	0	0	0	0	0	0	0	0	N	HW	Y	Y	Y	Y
SURAT	R	16	4	4	4	0	0	0	4	0	0	0	0	0	0	0	0	0	0	0	0	4	0	0	0	0	0	0	0	0	4	0	0	0	0	0	0	0	0	0	0	0	0	N	HW	N	Y	Y	Y
SURAT	R	17	4	4	4	0	0	0	4	0	0	0	0	0	0	0	0	0	0	0	0	4	0	0	0	0	0	0	0	0	4	0	0	0	0	0	0	0	0	0	0	0	0	N
SURAT	R	18	4	4	4	0	0	0	4	0	0	0	0	0	0	0	0	0	0	0	0	4	0	0	0	0	0	0	0	0	4	0	0	0	0	0	0	0	0	0	0	0	0	N	AWW	N	Y	Y	Y
SURAT	R	19	4	5	5	0	0	0	5	0	0	0	0	0	0	0	0	0	0	0	0	3	0	0	2	0	0	0	0	0	3	0	0	0	0	0	0	0	0	0	0	0	0	N
SURAT	R	20	4	5	5	0	0	0	5	0	0	0	0	0	0	0	0	0	0	0	0	3	0	0	2	0	0	0	0	0	3	0	0	0	0	0	0	0	0	0	0	0	0	N	HW	Y	Y	Y	Y
SURAT	R	21	4	5	5	0	0	0	5	0	0	0	0	0	0	0	0	0	0	0	0	3	0	0	0	2	0	0	0	0	3	0	0	0	0	0	0	0	0	0	0	0	0	N	HW	N	Y	Y	Y
SURAT	R	22	4	3	3	0	0	0	3	0	0	0	0	0	0	0	0	0	0	0	0	3	0	0	0	0	0	0	0	0	3	0	0	0	0	0	0	0	0	0	0	0	0	N	AWW	N	Y	Y	Y
SURAT	R	23	4	4	4	0	0	0	4	0	0	0	0	0	0	0	0	0	0	0	0	4	0	0	0	0	0	0	0	0	4	0	0	0	0	0	0	0	0	0	0	0	0	N	AWW	N	Y	Y	Y
SURAT	R	24	4	3	3	0	0	0	3	0	0	0	0	0	0	0	0	0	0	0	0	3	0	0	0	0	0	0	0	0	3	0	0	0	0	0	0	0	0	0	0	0	0	N	AWW	N	Y	Y	Y
SURAT	R	25	4	3	3	0	0	0	3	0	0	0	0	0	0	0	0	0	0	0	0	3	0	0	0	0	0	0	0	0	3	0	0	0	0	0	0	0	0	0	0	0	0	N	HW	N	Y	Y	Y
SURAT	R	26	4	2	2	0	0	0	2	0	0	0	0	0	0	0	0	0	0	0	0	2	0	0	0	0	0	0	0	0	2	0	0	0	0	0	0	0	0	0	0	0	0	N	HW	N	Y	Y	Y
SURAT	R	27	4	3	3	0	0	0	3	0	0	0	0	0	0	0	0	0	0	0	0	3	0	0	0	0	0	0	0	0	3	0	0	0	0	0	0	0	0	0	0	0	0	N	AWW	N	Y	Y	Y
SURAT	R	28	4	5	5	0	0	0	5	0	0	0	0	0	0	0	0	0	0	0	0	0	0	0	0	0	0	0	5	0	0	0	0	0	0	0	0	0	0	0	0	0	0	N	AWW	N	Y	Y	Y
SURAT	R	29	4	9	8	0	0	1	8	0	0	0	0	0	0	0	0	0	0	0	0	8	0	0	0	0	0	0	0	0	8	0	0	0	0	0	0	0	0	0	0	0	0	N	HW	N	Y	Y	Y
SURAT	R	30	4	7	7	0	0	0	7	0	0	0	0	0	0	0	0	0	0	0	0	6	0	0	1	0	0	0	0	0	6	0	0	0	0	0	0	0	0	0	0	0	0	N
SURAT	R	31	4	3	3	0	0	0	3	0	0	0	0	0	0	0	0	0	0	0	0	3	0	0	0	0	0	0	0	0	3	0	0	0	0	0	0	0	0	0	0	0	0	N	BN/P	N	Y	Y	Y
SURAT	R	32	4	4	4	0	0	0	4	0	0	0	0	0	0	0	0	0	0	0	0	0	0	0	0	0	0	0	4	0	0	0	0	0	0	0	0	0	0	0	0	0	0	N	AWW	N	Y	Y	Y
[truncated: 3 more columns]

## Sheet: SURAT-U
Town/ District	Rural/ urban	HH No	Cluster no.	Total Pop	Eligible Pop	Not eligible (C,P,S)			DEC given	If No enter codes as												If Y consumed	If Not consumed reasons								If consumed any SE													knew a case of lymphodema Y/ N	source of HE	a	b	c	d
						Children < 2 years	Pregnant	Sickness	Yes	Missed	Refu	T	Dn	Children	Elderly	Sickness	Absent	Pregnant	No reason		Locked	Yes	Refused	No Reason	Absent	Sickness	Afraid of S/E	old age	Forgot	Misplaced	No SE	Sedation	Vertigo	Headache	Body pain	Nausea/ vomiting	Acidity	Diarrhoea	Blurring of vision	Fever	Drowsiness		Skin rash
SURAT	U	1	1	6	6	0	0	0	0	0	0	0	0	0	0	0	0	0	0	0	6	0	0	0	0	0	0	0	0	0	0	0	0	0	0	0	0	0	0	0	0	0	0	N
SURAT	U	2	1	5	5	0	0	0	5	0	0	0	0	0	0	0	0	0	0	0	0	5	0	0	0	0	0	0	0	0	5	0	0	0	0	0	0	0	0	0	0	0	0	N	BN	N	Y	Y	Y
SURAT	U	3	1	3	3	0	0	0	3	0	0	0	0	0	0	0	0	0	0	0	0	3	0	0	0	0	0	0	0	0	3	0	0	0	0	0	0	0	0	0	0	0	0	N	NW	N	Y	Y	Y
SURAT	U	4	1	2	2	0	0	0	2	0	0	0	0	0	0	0	0	0	0	0	0	2	0	0	0	0	0	0	0	0	2	0	0	0	0	0	0	0	0	0	0	0	0	N	HW	N	Y	Y	Y
SURAT	U	5	1	6	5	0	1	0	5	0	0	0	0	0	0	0	0	0	0	0	0	5	0	0	0	0	0	0	0	0	5	0	0	0	0	0	0	0	0	0	0	0	0	N	HW	N	Y	Y	Y
SURAT	U	6	1	4	4	0	0	0	4	0	0	0	0	0	0	0	0	0	0	0	0	4	0	0	0	0	0	0	0	0	4	0	0	0	0	0	0	0	0	0	0	0	0	N	NW	N	Y	Y	Y
SURAT	U	7	1	8	8	0	0	0	8	0	0	0	0	0	0	0	0	0	0	0	0	8	0	0	0	0	0	0	0	0	8	0	0	0	0	0	0	0	0	0	0	0	0	N	RD	N	Y	Y	Y
SURAT	U	8	1	6	6	0	0	0	6	0	0	0	0	0	0	0	0	0	0	0	0	6	0	0	0	0	0	0	0	0	6	0	0	0	0	0	0	0	0	0	0	0	0	N	BN	N	Y	Y	Y
SURAT	U	9	1	4	4	0	0	0	4	0	0	0	0	0	0	0	0	0	0	0	0	4	0	0	0	0	0	0	0	0	4	0	0	0	0	0	0	0	0	0	0	0	0	N	HW	N	Y	Y	Y
SURAT	U	10	1	3	3	0	0	0	3	0	0	0	0	0	0	0	0	0	0	0	0	3	0	0	0	0	0	0	0	0	3	0	0	0	0	0	0	0	0	0	0	0	0	N	NW	N	Y	Y	Y
SURAT	U	11	1	2	2	0	0	0	2	0	0	0	0	0	0	0	0	0	0	0	0	2	0	0	0	0	0	0	0	0	2	0	0	0	0	0	0	0	0	0	0	0	0	N	HW	N	Y	Y	Y
SURAT	U	12	1	4	4	0	0	0	4	0	0	0	0	0	0	0	0	0	0	0	0	4	0	0	0	0	0	0	0	0	4	0	0	0	0	0	0	0	0	0	0	0	0	N	HW	N	Y	Y	Y
SURAT	U	13	1	2	2	0	0	0	2	0	0	0	0	0	0	0	0	0	0	0	0	2	0	0	0	0	0	0	0	0	2	0	0	0	0	0	0	0	0	0	0	0	0	N	HW	N	Y	Y	N
SURAT	U	14	1	4	4	0	0	0	4	0	0	0	0	0	0	0	0	0	0	0	0	4	0	0	0	0	0	0	0	0	4	0	0	0	0	0	0	0	0	0	0	0	0	N	RD	N	Y	Y	N
SURAT	U	15	1	4	4	0	0	0	4	0	0	0	0	0	0	0	0	0	0	0	0	4	0	0	0	0	0	0	0	0	4	0	0	0	0	0	0	0	0	0	0	0	0	N	HW	N	Y	Y	N
SURAT	U	16	1	3	3	0	0	0	3	0	0	0	0	0	0	0	0	0	0	0	0	3	0	0	0	0	0	0	0	0	3	0	0	0	0	0	0	0	0	0	0	0	0	N	HW	N	Y	Y	N
SURAT	U	17	1	3	3	0	0	0	3	0	0	0	0	0	0	0	0	0	0	0	0	3	0	0	0	0	0	0	0	0	3	0	0	0	0	0	0	0	0	0	0	0	0	N	NW	N	Y	Y	N
SURAT	U	18	1	4	4	0	0	0	4	0	0	0	0	0	0	0	0	0	0	0	0	4	0	0	0	0	0	0	0	0	4	0	0	0	0	0	0	0	0	0	0	0	0	N	HW	N	Y	Y	N
SURAT	U	19	1	7	7	0	0	0	7	0	0	0	0	0	0	0	0	0	0	0	0	7	0	0	0	0	0	0	0	0	7	0	0	0	0	0	0	0	0	0	0	0	0	N	NW	N	Y	Y	N
SURAT	U	20	1	3	3	0	0	0	3	0	0	0	0	0	0	0	0	0	0	0	0	3	0	0	0	0	0	0	0	0	3	0	0	0	0	0	0	0	0	0	0	0	0	N	HW	N	Y	Y	N
SURAT	U	21	1	3	3	0	0	0	3	0	0	0	0	0	0	0	0	0	0	0	0	3	0	0	0	0	0	0	0	0	3	0	0	0	0	0	0	0	0	0	0	0	0	N	BN	N	Y	Y	N
SURAT	U	22	1	3	3	0	0	0	3	0	0	0	0	0	0	0	0	0	0	0	0	3	0	0	0	0	0	0	0	0	3	0	0	0	0	0	0	0	0	0	0	0	0	N	HW	N	Y	Y	N
SURAT	U	23	1	2	2	0	0	0	2	0	0	0	0	0	0	0	0	0	0	0	0	2	0	0	0	0	0	0	0	0	2	0	0	0	0	0	0	0	0	0	0	0	0	N	HW	N	Y	Y	Y
SURAT	U	24	1	5	5	0	0	0	5	0	0	0	0	0	0	0	0	0	0	0	0	2	0	0	0	0	0	0	3	0	2	0	0	0	0	0	0	0	0	0	0	0	0	N	HW	Y	Y	Y	Y
SURAT	U	25	1	5	5	0	0	0	5	0	0	0	0	0	0	0	0	0	0	0	0	5	0	0	0	0	0	0	0	0	5	0	0	0	0	0	0	0	0	0	0	0	0	N	HW	N	Y	Y	Y
SURAT	U	26	1	3	3	0	0	0	3	0	0	0	0	0	0	0	0	0	0	0	0	3	0	0	0	0	0	0	0	0	3	0	0	0	0	0	0	0	0	0	0	0	0	N	HW	N	Y	Y	Y
SURAT	U	27	1	4	4	0	0	0	4	0	0	0	0	0	0	0	0	0	0	0	0	4	0	0	0	0	0	0	0	0	4	0	0	0	0	0	0	0	0	0	0	0	0	N	HW	Y	Y	Y	Y
SURAT	U	28	1	4	4	0	0	0	4	0	0	0	0	0	0	0	0	0	0	0	0	4	0	0	0	0	0	0	0	0	4	0	0	0	0	0	0	0	0	0	0	0	0	N	HW	N	Y	Y	Y
SURAT	U	29	1	2	2	0	0	0	2	0	0	0	0	0	0	0	0	0	0	0	0	2	0	0	0	0	0	0	0	0	2	0	0	0	0	0	0	0	0	0	0	0	0	N	HW	Y	Y	Y	Y
SURAT	U	30	1	4	4	0	0	0	4	0	0	0	0	0	0	0	0	0	0	0	0	4	0	0	0	0	0	0	0	0	3	0	0	0	0	1	0	0	0	0	0	0	0	N	HW	N	Y	Y	Y
SURAT	U	31	1	4	4	0	0	0	4	0	0	0	0	0	0	0	0	0	0	0	0	0	0	0	0	0	0	0	4	0	0	0	0	0	0	0	0	0	0	0	0	0	0	N	BN	N	Y	Y	Y
SURAT	U	32	1	3	3	0	0	0	3	0	0	0	0	0	0	0	0	0	0	0	0	3	0	0	0	0	0	0	0	0	3	0	0	0	0	0	0	0	0	0	0	0	0	N	HW	N	Y	Y	Y
SURAT	U	1	2	8	8	0	0	0	8	0	0	0	0	0	0	0	0	0	0	0	0	0	0	0	0	0	0	0	8	0	0	0	0	0	0	0	0	0	0	0	0	0	0	N	HW	N	Y	Y	Y
SURAT	U	2	2	7	7	0	0	0	7	0	0	0	0	0	0	0	0	0	0	0	0	7	0	0	0	0	0	0	0	0	7	0	0	0	0	0	0	0	0	0	0	0	0	N	HW	N	Y	Y	Y
SURAT	U	3	2	7	6	1	0	0	6	0	0	0	0	0	0	0	0	0	0	0	0	5	0	0	0	0	0	0	1	0	5	0	0	0	0	0	0	0	0	0	0	0	0	N	BN	N	Y	Y	N
SURAT	U	4	2	2	2	0	0	0	2	0	0	0	0	0	0	0	0	0	0	0	0	2	0	0	0	0	0	0	0	0	2	0	0	0	0	0	0	0	0	0	0	0	0	N	NW	N	Y	Y	N
SURAT	U	5	2	5	5	0	0	0	5	0	0	0	0	0	0	0	0	0	0	0	0	5	0	0	0	0	0	0	0	0	4	0	0	1	0	0	0	0	0	0	0	0	0	N	HW	N	Y	Y	N
SURAT	U	6	2	6	6	0	0	0	6	0	0	0	0	0	0	0	0	0	0	0	0	0	0	0	0	0	0	0	6	0	0	0	0	0	0	0	0	0	0	0	0	0	0	N	HW	N	Y	Y	N
SURAT	U	7	2	3	3	0	0	0	3	0	0	0	0	0	0	0	0	0	0	0	0	3	0	0	0	0	0	0	0	0	3	0	0	0	0	0	0	0	0	0	0	0	0	N	HW	N	Y	Y	N
SURAT	U	8	2	4	4	0	0	0	0	0	0	4	0	0	0	0	0	0	0	0	0	0	0	0	0	0	0	0	0	0	0	0	0	0	0	0	0	0	0	0	0	0	0	Y	DNK
SURAT	U	9	2	4	4	0	0	0	0	0	0	4	0	0	0	0	0	0	0	0	0	0	0	0	0	0	0	0	0	0	0	0	0	0	0	0	0	0	0	0	0	0	0	N	DNK
SURAT	U	10	2	3	3	0	0	0	0	0	0	3	0	0	0	0	0	0	0	0	0	0	0	0	0	0	0	0	0	0	0	0	0	0	0	0	0	0	0	0	0	0	0	Y	DNK
SURAT	U	11	2	3	3	0	0	0	0	0	0	3	0	0	0	0	0	0	0	0	0	0	0	0	0	0	0	0	0	0	0	0	0	0	0	0	0	0	0	0	0	0	0	N	DNK
SURAT	U	12	2	3	3	0	0	0	0	0	0	3	0	0	0	0	0	0	0	0	0	0	0	0	0	0	0	0	0	0	0	0	0	0	0	0	0	0	0	0	0	0	0	N	DNK
SURAT	U	13	2	3	3	0	0	0	0	0	0	3	0	0	0	0	0	0	0	0	0	0	0	0	0	0	0	0	0	0	0	0	0	0	0	0	0	0	0	0	0	0	0	N	DNK
SURAT	U	14	2	3	3	0	0	0	0	0	0	3	0	0	0	0	0	0	0	0	0	0	0	0	0	0	0	0	0	0	0	0	0	0	0	0	0	0	0	0	0	0	0	N	DNK
SURAT	U	15	2	5	5	0	0	0	0	0	0	5	0	0	0	0	0	0	0	0	0	0	0	0	0	0	0	0	0	0	0	0	0	0	0	0	0	0	0	0	0	0	0	N	DNK
SURAT	U	16	2	4	4	0	0	0	4	0	0	0	0	0	0	0	0	0	0	0	0	4	0	0	0	0	0	0	0	0	4	0	0	0	0	0	0	0	0	0	0	0	0	N	HW	N	Y	Y	N
SURAT	U	17	2	3	3	0	0	0	3	0	0	0	0	0	0	0	0	0	0	0	0	3	0	0	0	0	0	0	0	0	3	0	0	0	0	0	0	0	0	0	0	0	0	N	BN	N	Y	Y	N
SURAT	U	18	2	5	5	0	0	0	5	0	0	0	0	0	0	0	0	0	0	0	0	5	0	0	0	0	0	0	0	0	5	0	0	0	0	0	0	0	0	0	0	0	0	N	HW	N	Y	Y	N
SURAT	U	19	2	3	3	0	0	0	3	0	0	0	0	0	0	0	0	0	0	0	0	3	0	0	0	0	0	0	0	0	2	0	0	0	0	1	0	0	0	0	0	0	0	N	HW	N	Y	Y	N
SURAT	U	20	2	6	6	0	0	0	6	0	0	0	0	0	0	0	0	0	0	0	0	6	0	0	0	0	0	0	0	0	6	0	0	0	0	0	0	0	0	0	0	0	0	N	HW	N	Y	Y	Y
SURAT	U	21	2	3	3	0	0	0	3	0	0	0	0	0	0	0	0	0	0	0	0	2	0	0	0	0	0	0	1	0	2	0	0	0	0	0	0	0	0	0	0	0	0	N	HW	N	Y	Y	N
SURAT	U	22	2	5	5	0	0	0	5	0	0	0	0	0	0	0	0	0	0	0	0	5	0	0	0	0	0	0	0	0	5	0	0	0	0	0	0	0	0	0	0	0	0	N	HW	N	Y	Y	Y
SURAT	U	23	2	6	6	0	0	0	6	0	0	0	0	0	0	0	0	0	0	0	0	6	0	0	0	0	0	0	0	0	6	0	0	0	0	0	0	0	0	0	0	0	0	N	HW	N	Y	Y	N
SURAT	U	24	2	6	6	0	0	0	0	0	0	6	0	0	0	0	0	0	0	0	0	0	0	0	0	0	0	0	0	0	0	0	0	0	0	0	0	0	0	0	0	0	0	N	DNK	N
SURAT	U	25	2	4	3	1	0	0	3	0	0	0	0	0	0	0	0	0	0	0	0	3	0	0	0	0	0	0	0	0	3	0	0	0	0	0	0	0	0	0	0	0	0	N	HW	N	Y	Y	N
SURAT	U	26	2	4	3	1	0	0	0	0	0	3	0	0	0	0	0	0	0	0	0	0	0	0	0	0	0	0	0	0	0	0	0	0	0	0	0	0	0	0	0	0	0	N	DNK
SURAT	U	27	2	5	4	1	0	0	0	0	0	4	0	0	0	0	0	0	0	0	0	0	0	0	0	0	0	0	0	0	0	0	0	0	0	0	0	0	0	0	0	0	0	N	DNK
SURAT	U	28	2	3	3	0	0	0	0	0	0	3	0	0	0	0	0	0	0	0	0	0	0	0	0	0	0	0	0	0	0	0	0	0	0	0	0	0	0	0	0	0	0	N	DNK
SURAT	U	29	2	2	2	0	0	0	0	0	0	2	0	0	0	0	0	0	0	0	0	0	0	0	0	0	0	0	0	0	0	0	0	0	0	0	0	0	0	0	0	0	0	N	DNK
SURAT	U	30	2	2	2	0	0	0	0	0	0	2	0	0	0	0	0	0	0	0	0	0	0	0	0	0	0	0	0	0	0	0	0	0	0	0	0	0	0	0	0	0	0	N	DNK
SURAT	U	31	2	3	3	0	0	0	0	0	0	3	0	0	0	0	0	0	0	0	0	0	0	0	0	0	0	0	0	0	0	0	0	0	0	0	0	0	0	0	0	0	0	N	DNK
SURAT	U	32	2	6	6	0	0	0	0	0	0	6	0	0	0	0	0	0	0	0	0	0	0	0	0	0	0	0	0	0	0	0	0	0	0	0	0	0	0	0	0	0	0	N	DNK
SURAT	U	1	3	4	4	0	0	0	4	0	0	0	0	0	0	0	0	0	0	0	0	4	0	0	0	0	0	0	0	0	4	0	0	0	0	0	0	0	0	0	0	0	0	N	HW	N	Y	Y	Y
SURAT	U	2	3	5	5	0	0	0	5	0	0	0	0	0	0	0	0	0	0	0	0	5	0	0	0	0	0	0	0	0	5	0	0	0	0	0	0	0	0	0	0	0	0	N	HW	Y	Y	Y	Y
SURAT	U	3	3	3	3	0	0	0	3	0	0	0	0	0	0	0	0	0	0	0	0	3	0	0	0	0	0	0	0	0	3	0	0	0	0	0	0	0	0	0	0	0	0	Y	HW	Y	Y	Y	Y
SURAT	U	4	3	3	3	0	0	0	3	0	0	0	0	0	0	0	0	0	0	0	0	3	0	0	0	0	0	0	0	0	3	0	0	0	0	0	0	0	0	0	0	0	0	N	HW	N	Y	Y	Y
SURAT	U	5	3	3	3	0	0	0	3	0	0	0	0	0	0	0	0	0	0	0	0	3	0	0	0	0	0	0	0	0	3	0	0	0	0	0	0	0	0	0	0	0	0	N	HW	N	Y	Y	Y
SURAT	U	6	3	4	4	0	0	0	4	0	0	0	0	0	0	0	0	0	0	0	0	0	0	0	0	0	0	0	4	0	0	0	0	0	0	0	0	0	0	0	0	0	0	N	HW	Y	Y	Y	Y
SURAT	U	7	3	5	5	0	0	0	5	0	0	0	0	0	0	0	0	0	0	0	0	0	0	0	0	0	0	0	5	0	0	0	0	0	0	0	0	0	0	0	0	0	0	N	HW	N	Y	Y	Y
SURAT	U	8	3	3	3	0	0	0	3	0	0	0	0	0	0	0	0	0	0	0	0	3	0	0	0	0	0	0	0	0	3	0	0	0	0	0	0	0	0	0	0	0	0	N	HW	N	Y	Y	Y
SURAT	U	9	3	3	3	0	0	0	3	0	0	0	0	0	0	0	0	0	0	0	0	3	0	0	0	0	0	0	0	0	3	0	0	0	0	0	0	0	0	0	0	0	0	N	M	Y	Y	Y	Y
SURAT	U	10	3	3	3	0	0	0	3	0	0	0	0	0	0	0	0	0	0	0	0	3	0	0	0	0	0	0	0	0	3	0	0	0	0	0	0	0	0	0	0	0	0	N	HW	N	Y	Y	Y
SURAT	U	11	3	5	5	0	0	0	5	0	0	0	0	0	0	0	0	0	0	0	0	5	0	0	0	0	0	0	0	0	5	0	0	0	0	0	0	0	0	0	0	0	0	N	HW	N	Y	Y	Y
SURAT	U	12	3	5	5	0	0	0	5	0	0	0	0	0	0	0	0	0	0	0	0	5	0	0	0	0	0	0	0	0	5	0	0	0	0	0	0	0	0	0	0	0	0	N	BN	N	Y	Y	Y
SURAT	U	13	3	4	4	0	0	0	4	0	0	0	0	0	0	0	0	0	0	0	0	4	0	0	0	0	0	0	0	0	4	0	0	0	0	0	0	0	0	0	0	0	0	N	BN	Y	Y	Y	Y
SURAT	U	14	3	6	6	0	0	0	6	0	0	0	0	0	0	0	0	0	0	0	0	6	0	0	0	0	0	0	0	0	6	0	0	0	0	0	0	0	0	0	0	0	0	N	NW	Y	Y	Y	Y
SURAT	U	15	3	4	4	0	0	0	4	0	0	0	0	0	0	0	0	0	0	0	0	4	0	0	0	0	0	0	0	0	4	0	0	0	0	0	0	0	0	0	0	0	0	N	HW	N	Y	Y	Y
SURAT	U	16	3	5	5	0	0	0	5	0	0	0	0	0	0	0	0	0	0	0	0	5	0	0	0	0	0	0	0	0	5	0	0	0	0	0	0	0	0	0	0	0	0	N	HW	N	Y	Y	N
SURAT	U	17	3	2	2	0	0	0	2	0	0	0	0	0	0	0	0	0	0	0	0	2	0	0	0	0	0	0	0	0	2	0	0	0	0	0	0	0	0	0	0	0	0	N	HW	N	Y	Y	N
SURAT	U	18	3	7	7	0	0	0	7	0	0	0	0	0	0	0	0	0	0	0	0	0	0	7	0	0	0	0	0	0	0	0	0	0	0	0	0	0	0	0	0	0	0	N	HW	N	Y	Y	N
SURAT	U	19	3	5	5	0	0	0	5	0	0	0	0	0	0	0	0	0	0	0	0	5	0	0	0	0	0	0	0	0	5	0	0	0	0	0	0	0	0	0	0	0	0	N	HW	N	Y	Y	Y
SURAT	U	20	3	4	4	0	0	0	4	0	0	0	0	0	0	0	0	0	0	0	0	0	0	4	0	0	0	0	0	0	0	0	0	0	0	0	0	0	0	0	0	0	0	N	HW	N	Y	Y	Y
SURAT	U	21	3	7	7	0	0	0	7	0	0	0	0	0	0	0	0	0	0	0	0	6	1	0	0	0	0	0	0	0	5	0	0	0	0	1	0	0	0	0	0	0	0	N	BN	N	Y	Y	Y
SURAT	U	22	3	8	8	0	0	0	0	0	0	0	0	0	0	0	0	0	8	0	0	0	0	0	0	0	0	0	0	0	0	0	0	0	0	0	0	0	0	0	0	0	0	N	DNK
SURAT	U	23	3	2	2	0	0	0	0	0	0	0	0	0	0	0	0	0	2	0	0	0	0	0	0	0	0	0	0	0	0	0	0	0	0	0	0	0	0	0	0	0	0	N	DNK
SURAT	U	24	3	6	6	0	0	0	6	0	0	0	0	0	0	0	0	0	0	0	0	0	0	6	0	0	0	0	0	0	0	0	0	0	0	0	0	0	0	0	0	0	0	N	HW	Y	Y	Y	Y
SURAT	U	25	3	3	3	0	0	0	3	0	0	0	0	0	0	0	0	0	0	0	0	3	0	0	0	0	0	0	0	0	2	0	0	0	0	1	0	0	0	0	0	0	0	Y	NW	N	Y	Y	Y
SURAT	U	26	3	2	2	0	0	0	2	0	0	0	0	0	0	0	0	0	0	0	0	0	0	2	0	0	0	0	0	0	0	0	0	0	0	0	0	0	0	0	0	0	0	N	HW	N	Y	Y	Y
SURAT	U	27	3	5	5	0	0	0	5	0	0	0	0	0	0	0	0	0	0	0	0	4	0	0	0	0	0	1	0	0	4	0	0	0	0	0	0	0	0	0	0	0	0	N	RD	Y	Y	Y	Y
SURAT	U	28	3	3	3	0	0	0	3	0	0	0	0	0	0	0	0	0	0	0	0	3	0	0	0	0	0	0	0	0	3	0	0	0	0	0	0	0	0	0	0	0	0	N	HW	N	Y	Y	Y
SURAT	U	29	3	5	5	0	0	0	5	0	0	0	0	0	0	0	0	0	0	0	0	0	0	5	0	0	0	0	0	0	0	0	0	0	0	0	0	0	0	0	0	0	0	N	HW	Y	Y	Y	Y
SURAT	U	30	3	4	3	0	0	1	3	0	0	0	0	0	0	0	0	0	0	0	0	3	0	0	0	0	0	0	0	0	3	0	0	0	0	0	0	0	0	0	0	0	0	N	HW	Y	Y	Y	Y
SURAT	U	31	3	4	4	0	0	0	4	0	0	0	0	0	0	0	0	0	0	0	0	0	0	0	0	4	0	0	0	0	0	0	0	0	0	0	0	0	0	0	0	0	0	N	HW	N	Y	Y	N
SURAT	U	32	3	5	5	0	0	0	5	0	0	0	0	0	0	0	0	0	0	0	0	5	0	0	0	0	0	0	0	0	5	0	0	0	0	0	0	0	0	0	0	0	0	N	DNK	N	Y	Y	Y
SURAT	U	1	4	8	8	8	0	0	8	0	0	0	0	0	0	0	0	0	0	0	0	7	0	1	0	0	0	0	0	0	7	0	0	0	0	0	0	0	0	0	0	0	0	N	AWW	N	Y	Y	N
SURAT	U	2	4	12	10	2	0	0	10	0	0	0	0	0	0	0	0	0	0	0	0	10	0	0	0	0	0	0	0	0	10	0	0	0	0	0	0	0	0	0	0	0	0	N	AWW	N	Y	Y	N
SURAT	U	3	4	6	6	0	0	0	6	0	0	0	0	0	0	0	0	0	0	0	0	5	0	1	0	0	0	0	0	0	5	0	0	0	0	0	0	0	0	0	0	0	0	N	HW	N	Y	Y	Y
SURAT	U	4	4	7	7	0	0	0	7	0	0	0	0	0	0	0	0	0	0	0	0	7	0	0	0	0	0	0	0	0	7	0	0	0	0	0	0	0	0	0	0	0	0	Y	HW	Y	Y	Y	Y
SURAT	U	5	4	6	6	0	0	0	6	0	0	0	0	0	0	0	0	0	0	0	0	6	0	0	0	0	0	0	0	0	6	0	0	0	0	0	0	0	0	0	0	0	0	N	HW	N	Y	Y	N
SURAT	U	6	4	5	5	0	0	0	5	0	0	0	0	0	0	0	0	0	0	0	0	5	0	0	0	0	0	0	0	0	5	0	0	0	0	0	0	0	0	0	0	0	0	N	HW	Y	Y	Y	Y
SURAT	U	7	4	7	7	0	0	0	7	0	0	0	0	0	0	0	0	0	0	0	0	7	0	0	0	0	0	0	0	0	7	0	0	0	0	0	0	0	0	0	0	0	0	Y	M	N	Y	Y	Y
SURAT	U	8	4	9	9	0	0	0	9	0	0	0	0	0	0	0	0	0	0	0	0	9	0	0	0	0	0	0	0	0	9	0	0	0	0	0	0	0	0	0	0	0	0	N	HW	N	Y	Y	Y
SURAT	U	9	4	5	5	0	0	0	0	0	0	0	0	0	0	0	0	0	0	0	5	0	0	0	0	0	0	0	0	0	0	0	0	0	0	0	0	0	0	0	0	0	0	N	DNK
SURAT	U	10	4	5	5	0	0	0	5	0	0	0	0	0	0	0	0	0	0	0	0	5	0	0	0	0	0	0	0	0	5	0	0	0	0	0	0	0	0	0	0	0	0	N	HW	N	Y	Y	Y
SURAT	U	11	4	4	4	0	0	0	4	0	0	0	0	0	0	0	0	0	0	0	0	4	0	0	0	0	0	0	0	0	4	0	0	0	0	0	0	0	0	0	0	0	0	N	HW	Y	Y	Y	Y
SURAT	U	12	4	9	9	0	0	0	9	0	0	0	0	0	0	0	0	0	0	0	0	9	0	0	0	0	0	0	0	0	9	0	0	0	0	0	0	0	0	0	0	0	0	N	HW	N	Y	Y	Y
SURAT	U	13	4	5	5	0	0	0	5	0	0	0	0	0	0	0	0	0	0	0	0	5	0	0	0	0	0	0	0	0	5	0	0	0	0	0	0	0	0	0	0	0	0	N	HW	N	Y	Y	Y
SURAT	U	14	4	8	8	0	0	0	8	0	0	0	0	0	0	0	0	0	0	0	0	8	0	0	0	0	0	0	0	0	8	0	0	0	0	0	0	0	0	0	0	0	0	N	BN	Y	Y	Y	Y
SURAT	U	15	4	3	3	0	0	0	3	0	0	0	0	0	0	0	0	0	0	0	0	3	0	0	0	0	0	0	0	0	3	0	0	0	0	0	0	0	0	0	0	0	0	N	BN/P	N	Y	Y	Y
SURAT	U	16	4	5	4	0	1	0	4	0	0	0	0	0	0	0	0	0	0	0	0	4	0	0	0	0	0	0	0	0	4	0	0	0	0	0	0	0	0	0	0	0	0	N	HW	Y	Y	Y	Y
SURAT	U	17	4	6	6	0	0	0	6	0	0	0	0	0	0	0	0	0	0	0	0	6	0	0	0	0	0	0	0	0	6	0	0	0	0	0	0	0	0	0	0	0	0	N	HW	Y	Y	Y	Y
SURAT	U	18	4	6	6	0	0	0	0	0	0	6	0	0	0	0	0	0	0	0	0	0	0	0	0	0	0	0	0	0	0	0	0	0	0	0	0	0	0	0	0	0	0	N	DNK
SURAT	U	19	4	6	6	0	0	0	6	0	0	0	0	0	0	0	0	0	0	0	0	6	0	0	0	0	0	0	0	0	6	0	0	0	0	0	0	0	0	0	0	0	0	N	HW	N	Y	Y	Y
SURAT	U	20	4	5	5	0	0	0	5	0	0	0	0	0	0	0	0	0	0	0	0	5	0	0	0	0	0	0	0	0	5	0	0	0	0	0	0	0	0	0	0	0	0	N	BN/P	N	Y	Y	Y
SURAT	U	21	4	7	6	1	0	0	6	0	0	0	0	0	0	0	0	0	0	0	0	6	0	0	0	0	0	0	0	0	6	0	0	0	0	0	0	0	0	0	0	0	0	N	HW	Y	Y	Y	Y
SURAT	U	22	4	6	6	0	0	0	5	0	0	0	0	1	0	0	0	0	0	0	0	5	0	0	0	0	0	0	0	0	5	0	0	0	0	0	0	0	0	0	0	0	0	N	HW	N	Y	Y	Y
SURAT	U	23	4	4	3	0	1	0	3	0	0	0	0	0	0	0	0	0	0	0	0	3	0	0	0	0	0	0	0	0	3	0	0	0	0	0	0	0	0	0	0	0	0	Y	HW	N	Y	Y	Y
SURAT	U	24	4	4	4	0	0	0	4	0	0	0	0	0	0	0	0	0	0	0	0	4	0	0	0	0	0	0	0	0	4	0	0	0	0	0	0	0	0	0	0	0	0	N	HW	N	Y	Y	N
SURAT	U	25	4	5	5	0	0	0	5	0	0	0	0	0	0	0	0	0	0	0	0	5	0	0	0	0	0	0	0	0	5	0	0	0	0	0	0	0	0	0	0	0	0	N	HW	N	Y	Y	N
SURAT	U	26	4	3	3	0	0	0	3	0	0	0	0	0	0	0	0	0	0	0	0	3	0	0	0	0	0	0	0	0	3	0	0	0	0	0	0	0	0	0	0	0	0	N	HW	N	Y	Y	Y
SURAT	U	27	4	5	5	0	0	0	5	0	0	0	0	0	0	0	0	0	0	0	0	5	0	0	0	0	0	0	0	0	5	0	0	0	0	0	0	0	0	0	0	0	0	N	HW	N	Y	Y	Y
SURAT	U	28	4	5	5	0	0	0	5	0	0	0	0	0	0	0	0	0	0	0	0	5	0	0	0	0	0	0	0	0	5	0	0	0	0	0	0	0	0	0	0	0	0	N	NW	N	Y	Y	Y
SURAT	U	29	4	5	5	0	0	0	5	0	0	0	0	0	0	0	0	0	0	0	0	5	0	0	0	0	0	0	0	0	5	0	0	0	0	0	0	0	0	0	0	0	0	N	HW	N	Y	Y	Y
SURAT	U	30	4	4	4	0	0	0	4	0	0	0	0	0	0	0	0	0	0	0	0	4	0	0	0	0	0	0	0	0	4	0	0	0	0	0	0	0	0	0	0	0	0	N	HW	N	Y	Y	Y
SURAT	U	31	4	6	6	0	0	0	6	0	0	0	0	0	0	0	0	0	0	0	0	6	0	0	0	0	0	0	0	0	6	0	0	0	0	0	0	0	0	0	0	0	0	N	HW	N	Y	Y	Y
SURAT	U	32	4	7	7	0	0	0	7	0	0	0	0	0	0	0	0	0	0	0	0	7	0	0	0	0	0	0	0	0	7	0	0	0	0	0	0	0	0	0	0	0	0	N	HW	N	Y	Y	N
[truncated: 3 more columns]
