# Supplementary material for: Reaching endpoints for lymphatic filariasis elimination- results from mass drug administration and nocturnal blood surveys, South Gujarat, India
Source: PLoS Negl Trop Dis. 2017 Apr 3;11(4):e0005476. doi: 10.1371/journal.pntd.0005476 (PMC5391126; doi:10.1371/journal.pntd.0005476)
Supplement: S5 Excel Datasheet — (XLSX) [file pntd.0005476.s005.xlsx]

## Sheet: VALSAD
Town/ District	Rural/ urban	HH No	Cluster no.	Total Pop	Eligible Pop	Not eligible (C,P,S)			DEC given	If No enter codes as											If Y consumed	If Not consumed reasons								If consumed any SE												knew a case of lymphodema Y/ N	source of HE	a	b	c	d	e	Most effective means of IEC
						Children < 2 years	Pregnant	Sickness	Yes	Missed	Refu	T	Dn	Children	Elderly	Sickness	Absent	Pregnant	No reason	locked	Yes	Refused	No Reason	Absent	Sickness	Afraid of S/E	old age	Forgot	Misplaced	No SE	Sedation	Vertigo	Headache	Body pain	Nausea/ vomiting	Acidity	Diarrhoea	Blurring of vision	Fever	Drowsiness	Skin rash
VALSAD	R	1	1	5	5	0	0	0	4	0	0	0	0	0	0	0	1	0	0	0	4	0	0	0	0	0	0	0	0	3	0	0	1	0	0	0	0	0	0	0	0	N	HW	Y	Y	Y	N	N	HW/DR
VALSAD	R	2	1	6	6	0	0	0	6	0	0	0	0	0	0	0	0	0	0	0	6	0	0	0	0	0	0	0	0	6	0	0	0	0	0	0	0	0	0	0	0	N	HW	Y	Y	Y	N	N
VALSAD	R	3	1	2	2	0	0	0	2	0	0	0	0	0	0	0	0	0	0	0	2	0	0	0	0	0	0	0	0	2	0	0	0	0	0	0	0	0	0	0	0	N	HW	N	Y	Y	N	N
VALSAD	R	4	1	2	1	0	0	1	1	0	0	0	0	0	0	0	0	0	0	0	1	0	0	0	0	0	0	0	0	1	0	0	0	0	0	0	0	0	0	0	0	N	N	N	Y	Y	N	N
VALSAD	R	5	1	3	2	0	0	1	1	0	0	0	0	0	0	0	1	0	0	0	1	0	0	0	0	0	0	0	0	1	0	0	0	0	0	0	0	0	0	0	0	N	N	Y	Y	Y	N	N
VALSAD	R	6	1	7	7	0	0	0	5	0	0	0	0	0	0	0	2	0	0	0	5	0	0	0	0	0	0	0	0	3	0	0	1	0	1	0	0	0	0	0	0	N	N	Y	Y	Y	N	N	N
VALSAD	R	7	1	4	4	0	0	0	4	0	0	0	0	0	0	0	0	0	0	0	4	0	0	0	0	0	0	0	0	4	0	0	0	0	0	0	0	0	0	0	0	N	N	Y	Y	Y	N	N	N
VALSAD	R	8	1	6	6	0	0	0	5	0	0	0	0	0	0	0	1	0	0	0	5	0	0	0	0	0	0	0	0	3	0	0	0	0	2	0	0	0	0	0	0	N	N	Y	Y	Y	N	N	N
VALSAD	R	9	1	2	2	0	0	0	2	0	0	0	0	0	0	0	0	0	0	0	1	0	0	1	0	0	0	0	0	1	0	0	0	0	0	0	0	0	0	0	0	N	HW	N	Y	Y	N	N	HW
VALSAD	R	10	1	4	4	0	0	0	4	0	0	0	0	0	0	0	0	0	0	0	4	0	0	0	0	0	0	0	0	4	0	0	0	0	0	0	0	0	0	0	0	N	HW	Y	Y	Y	N	N	DR
VALSAD	R	11	1	4	4	0	0	0	4	0	0	0	0	0	0	0	0	0	0	0	1	0	0	3	0	0	0	0	0	1	0	0	0	0	0	0	0	0	0	0	0	N	HW	N	N	Y	N	N	DR/HW
VALSAD	R	12	1	5	5	0	0	0	5	0	0	0	0	0	0	0	0	0	0	0	1	0	0	4	0	0	0	0	0	1	0	0	0	0	0	0	0	0	0	0	0	N	HW/P	Y	Y	Y	N	N	DR
VALSAD	R	13	1	4	4	0	0	0	4	0	0	0	0	0	0	0	0	0	0	0	2	0	0	2	0	0	0	0	0	2	0	0	0	0	0	0	0	0	0	0	0	N	BN	N	Y	Y	N	N
VALSAD	R	14	1	4	4	0	0	0	4	0	0	0	0	0	0	0	0	0	0	0	0	0	4	0	0	0	0	0	0	0	0	0	0	0	0	0	0	0	0	0	0	N	BN/HW	Y	N	N	N	N
VALSAD	R	15	1	7	7	0	0	0	0	0	0	0	0	0	0	0	0	0	0	7	0	0	0	0	0	0	0	0	0	0	0	0	0	0	0	0	0	0	0	0	0	N	BN	NA	NA	NA	NA	NA
VALSAD	R	16	1	5	5	0	0	0	0	0	0	0	0	0	0	0	0	0	0	5	0	0	0	0	0	0	0	0	0	0	0	0	0	0	0	0	0	0	0	0	0	N	BN	NA	NA	NA	NA	NA
VALSAD	R	17	1	7	6	1	0	0	1	0	0	0	0	0	0	0	5	0	0	0	1	0	0	0	0	0	0	0	0	1	0	0	0	0	0	0	0	0	0	0	0	N	TV/P	N	N	N	N	N	P
VALSAD	R	18	1	8	8	0	0	0	1	0	0	0	7	0	0	0	0	0	0	0	1	0	0	0	0	0	0	0	0	0	0	1	0	0	0	0	0	0	0	0	0	N	TV/P	Y	Y	N	Y	Y	P
VALSAD	R	19	1	6	6	0	0	0	5	0	0	0	0	0	0	0	1	0	0	0	5	0	0	0	0	0	0	0	0	5	0	0	0	0	0	0	0	0	0	0	0	N	P/TV	N	Y	Y	N	N	P
VALSAD	R	20	1	3	3	0	0	0	1	0	0	0	0	0	0	0	2	0	0	0	1	0	0	0	0	0	0	0	0	0	0	1	0	0	0	0	0	0	0	0	0	N	P	N	Y	Y	N	N	P
VALSAD	R	21	1	3	3	0	0	0	2	0	0	0	0	0	0	0	1	0	0	0	2	0	0	0	0	0	0	0	0	2	0	0	0	0	0	0	0	0	0	0	0	N	HW/P	Y	Y	Y	N	N	P
VALSAD	R	22	1	4	4	0	0	0	3	0	0	0	0	0	1	0	0	0	0	0	3	0	0	0	0	0	0	0	0	3	0	0	0	0	0	0	0	0	0	0	0	N	TV/P	Y	Y	Y	N	N	P
VALSAD	R	23	1	6	6	0	0	0	3	0	0	0	0	0	0	0	3	0	0	0	3	0	0	0	0	0	0	0	0	1	0	1	0	0	1	0	0	0	0	0	0	N	P	Y	Y	Y	N	N	TV/P
VALSAD	R	24	1	7	7	0	0	0	5	0	0	0	0	0	2	0	0	0	0	0	5	0	0	0	0	0	0	0	0	5	0	0	0	0	0	0	0	0	0	0	0	N	P	Y	Y	Y	N	N	P
VALSAD	R	25	1	8	8	0	0	0	8	0	0	0	0	0	0	0	0	0	0	0	6	0	0	0	0	0	0	2	0	6	0	0	0	0	0	0	0	0	0	0	0	N	HW	Y	Y	Y	Y	Y	HW
VALSAD	R	26	1	5	5	0	0	0	5	0	0	0	0	0	0	0	0	0	0	0	5	0	0	0	0	0	0	0	0	5	0	0	0	0	0	0	0	0	0	0	0	N	HW	Y	Y	Y	Y	Y	HW
VALSAD	R	27	1	5	5	0	0	0	5	0	0	0	0	0	0	0	0	0	0	0	5	0	0	0	0	0	0	0	0	5	0	0	0	0	0	0	0	0	0	0	0	N	HW	Y	Y	Y	Y	Y	HW
VALSAD	R	28	1	6	6	0	0	0	6	0	0	0	0	0	0	0	0	0	0	0	6	0	0	0	0	0	0	0	0	6	0	0	0	0	0	0	0	0	0	0	0	N	HW	Y	Y	Y	Y	Y	TV
VALSAD	R	29	1	4	4	0	0	0	4	0	0	0	0	0	0	0	0	0	0	0	4	0	0	0	0	0	0	0	0	4	0	0	0	0	0	0	0	0	0	0	0	N	P	Y	Y	Y	Y	Y	TV/HW
VALSAD	R	30	1	3	3	0	0	0	3	0	0	0	0	0	0	0	0	0	0	0	3	0	0	0	0	0	0	0	0	3	0	0	0	0	0	0	0	0	0	0	0	N	HW	Y	Y	Y	Y	Y	P
VALSAD	R	31	1	6	6	0	0	0	6	0	0	0	0	0	0	0	0	0	0	0	6	0	0	0	0	0	0	0	0	6	0	0	0	0	0	0	0	0	0	0	0	N	P	Y	Y	Y	Y	Y	DR
VALSAD	R	32	1	5	4	1	0	0	4	0	0	0	0	0	0	0	0	0	0	0	4	0	0	0	0	0	0	0	0	4	0	0	0	0	0	0	0	0	0	0	0	N	HW	Y	Y	Y	Y	Y	HW
VAPI	U	1	2	2	2	0	0	0	2	0	0	0	0	0	0	0	0	0	0	0	2	0	0	0	0	0	0	0	0	2	0	0	0	0	0	0	0	0	0	0	0	N	N	Y	Y	Y	Y	N
VAPI	U	2	2	5	5	0	0	0	2	0	0	0	0	0	0	0	3	0	0	0	2	0	0	0	0	0	0	0	0	0	0	0	2	0	0	0	0	0	0	0	0	N	N	Y	Y	N	N	N	N
VAPI	U	3	2	6	6	0	0	0	6	0	0	0	0	0	0	0	0	0	0	0	1	5	0	0	0	0	0	0	0	1	0	0	0	0	0	0	0	0	0	0	0	N	N	Y	Y	Y	N	N
VAPI	U	4	2	3	3	0	0	0	0	0	0	0	0	0	0	0	0	0	0	3	0	0	0	0	0	0	0	0	0	0	0	0	0	0	0	0	0	0	0	0	0	N	N	NA	NA	NA	NA	NA
VAPI	U	5	2	6	6	0	0	0	6	0	0	0	0	0	0	0	0	0	0	0	6	0	0	0	0	0	0	0	0	6	0	0	0	0	0	0	0	0	0	0	0	N	HW	Y	Y	Y	Y	Y
VAPI	U	6	2	5	5	0	0	0	0	0	0	0	0	0	0	0	0	0	0	5	0	0	0	0	0	0	0	0	0	0	0	0	0	0	0	0	0	0	0	0	0	N	P	Y	Y	Y	Y	Y
VAPI	U	7	2	4	4	0	0	0	4	0	0	0	0	0	0	0	0	0	0	0	1	0	3	0	0	0	0	0	0	0	0	1	0	1	0	0	0	0	0	0	1	N	TV/P	N	N	N	N	N	TV
VAPI	U	8	2	5	5	0	0	0	5	0	0	0	0	0	0	0	0	0	0	0	2	2	0	0	1	0	0	0	0	2	0	0	0	0	0	0	0	0	0	0	0	N	NW	N	N	N	N	N	P/TV
VAPI	U	9	2	3	2	1	0	0	2	0	0	0	0	0	0	0	0	0	0	0	2	0	0	0	0	0	0	0	0	2	0	0	0	0	0	0	0	0	0	0	0	N	HW/P	Y	Y	Y	Y	Y
VAPI	U	10	2	4	4	0	0	0	4	0	0	0	0	0	0	0	0	0	0	0	0	2	0	2	0	0	0	0	0	0	0	0	0	0	0	0	0	0	0	0	0	N	HW	Y	Y	Y	Y	Y
VAPI	U	11	2	7	7	0	0	0	7	0	0	0	0	0	0	0	0	0	0	0	0	7	0	0	0	0	0	0	0	0	0	0	0	0	0	0	0	0	0	0	0	N	P/HW	Y	Y	Y	Y	Y	HW
VAPI	U	12	2	4	3	1	0	0	3	0	0	0	0	0	0	0	0	0	0	0	0	3	0	0	0	0	0	0	0	0	0	0	0	0	0	0	0	0	0	0	0	N	P/HW	Y	N	Y	Y	Y
VAPI	U	13	2	1	1	0	0	0	0	0	0	0	0	0	0	0	0	0	0	1	0	0	0	0	0	0	0	0	0	0	0	0	0	0	0	0	0	0	0	0	0	N	HW	Y	Y	Y	Y	Y
VAPI	U	14	2	3	3	0	0	0	3	0	0	0	0	0	0	0	0	0	0	0	0	3	0	0	0	0	0	0	0	0	0	0	0	0	0	0	0	0	0	0	0	N		Y	Y	Y	Y	Y
VAPI	U	15	2	7	5	1	0	1	5	0	0	0	0	0	0	0	0	0	0	0	2	1	0	2	0	0	0	0	0	2	0	0	0	0	0	0	0	0	0	0	0	N	BN/HW/P	Y	Y	Y	Y	Y
VAPI	U	16	2	5	3	2	0	0	3	0	0	0	0	0	0	0	0	0	0	0	2	0	0	1	0	0	0	0	0	2	0	0	0	0	0	0	0	0	0	0	0	N	HW/P	Y	Y	Y	Y	Y
VAPI	U	17	2	3	2	0	1	0	1	0	0	0	0	0	0	0	0	0	1	0	1	0	0	0	0	0	0	0	0	1	0	0	0	0	0	0	0	0	0	0	0	N	N	Y	Y	Y	N	Y	P/TV
VAPI	U	18	2	1	1	0	0	0	1	0	0	0	0	0	0	0	0	0	0	0	0	0	0	0	0	1	0	0	0	0	0	0	0	0	0	0	0	0	0	0	0	N	HW/P	Y	Y	Y	N	N	P
VAPI	U	19	2	4	4	0	0	0	4	0	0	0	0	0	0	0	0	0	0	0	3	1	0	0	0	0	0	0	0	3	0	0	0	0	0	0	0	0	0	0	0	N	HW	Y	Y	Y	N	N	P
VAPI	U	20	2	3	2	1	0	0	2	0	0	0	0	0	0	0	0	0	0	0	2	0	0	0	0	0	0	0	0	2	0	0	0	0	0	0	0	0	0	0	0	N	HW	Y	Y	Y	N	N	N
VAPI	U	21	2	6	6	0	0	0	2	0	0	0	0	0	0	1	3	0	0	0	2	0	0	0	0	0	0	0	0	2	0	0	0	0	0	0	0	0	0	0	0	N	HW	Y	Y	Y	Y	Y	P
VAPI	U	22	2	3	3	0	0	0	3	0	0	0	0	0	0	0	0	0	0	0	2	0	1	0	0	0	0	0	0	2	0	0	0	0	0	0	0	0	0	0	0	N	HW	Y	Y	Y	Y	Y	TV
VAPI	U	23	2	6	6	0	0	0	6	0	0	0	0	0	0	0	0	0	0	0	6	0	0	0	0	0	0	0	0	5	0	1	0	0	0	0	0	0	0	0	0	N	P	Y	Y	Y	Y	Y	P
VAPI	U	24	2	5	5	0	0	0	5	0	0	0	0	0	0	0	0	0	0	0	5	0	0	0	0	0	0	0	0	5	0	0	0	0	0	0	0	0	0	0	0	N	TV/P	Y	Y	Y	N	N	TV/P
VAPI	U	25	2	4	4	0	0	0	4	0	0	0	0	0	0	0	0	0	0	0	1	0	0	3	0	0	0	0	0	1	0	0	0	0	0	0	0	0	0	0	0	N	HW	N	N	Y	N	Y	TV
VAPI	U	26	2	3	3	0	0	0	3	0	0	0	0	0	0	0	0	0	0	0	2	0	1	0	0	0	0	0	0	2	0	0	0	0	0	0	0	0	0	0	0	N	HW	N	N	Y	N	N	TV
VAPI	U	27	2	5	5	0	0	0	5	0	0	0	0	0	0	0	0	0	0	0	5	0	0	0	0	0	0	0	0	5	0	0	0	0	0	0	0	0	0	0	0	N	TV	N	N	N	N	N	HW
VAPI	U	28	2	3	3	0	0	0	3	0	0	0	0	0	0	0	0	0	0	0	0	3	0	0	0	0	0	0	0	0	0	0	0	0	0	0	0	0	0	0	0	N	HW	Y	Y	Y	Y	Y	P
VAPI	U	29	2	5	5	0	0	0	5	0	0	0	0	0	0	0	0	0	0	0	5	0	0	0	0	0	0	0	0	5	0	0	0	0	0	0	0	0	0	0	0	N	HW	Y	Y	Y	Y	Y	TV/NW
VAPI	U	30	2	6	6	0	0	0	6	0	0	0	0	0	0	0	0	0	0	0	5	0	0	0	0	0	0	1	0	5	0	0	0	0	0	0	0	0	0	0	0	N	HW	Y	Y	Y	Y	Y	P
VAPI	U	31	2	5	4	1	0	0	4	0	0	0	0	0	0	0	0	0	0	0	0	4	0	0	0	0	0	0	0	0	0	0	0	0	0	0	0	0	0	0	0	N	HW	Y	Y	Y	Y	Y	P
VAPI	U	32	2	2	2	0	0	0	2	0	0	0	0	0	0	0	0	0	0	0	2	0	0	0	0	0	0	0	0	2	0	0	0	0	0	0	0	0	0	0	0	N	HW	Y	Y	Y	Y	Y	HW
VALSAD	R	1	3	4	3	0	0	1	3	0	0	0	0	0	0	0	0	0	0	0	3	0	0	0	0	0	0	0	0	3	0	0	0	0	0	0	0	0	0	0	0	N	HW	Y	Y	Y	Y	Y	N
VALSAD	R	2	3	5	5	0	0	0	5	0	0	0	0	0	0	0	0	0	0	0	5	0	0	0	0	0	0	0	0	5	0	0	0	0	0	0	0	0	0	0	0	N	HW	Y	Y	Y	N	N
VALSAD	R	3	3	4	4	0	0	0	4	0	0	0	0	0	0	0	0	0	0	0	4	0	0	0	0	0	0	0	0	4	0	0	0	0	0	0	0	0	0	0	0	N	HW	Y	Y	Y	N	N
VALSAD	R	4	3	6	5	1	0	0	5	0	0	0	0	0	0	0	0	0	0	0	5	0	0	0	0	0	0	0	0	5	0	0	0	0	0	0	0	0	0	0	0	N	HW	Y	Y	Y	N	N
VALSAD	R	5	3	5	5	0	0	0	5	0	0	0	0	0	0	0	0	0	0	0	5	0	0	0	0	0	0	0	0	5	0	0	0	0	0	0	0	0	0	0	0	N	HW	Y	Y	Y	N	N
VALSAD	R	6	3	4	4	0	0	0	4	0	0	0	0	0	0	0	0	0	0	0	4	0	0	0	0	0	0	0	0	4	0	0	0	0	0	0	0	0	0	0	0	N	HW	Y	Y	Y	N	N
VALSAD	R	7	3	6	5	1	0	0	5	0	0	0	0	0	0	0	0	0	0	0	5	0	0	0	0	0	0	0	0	0	0	0	0	0	5	0	0	0	0	0	0	N	HW	Y	Y	Y	N	N	N
VALSAD	R	8	3	4	4	0	0	0	4	0	0	0	0	0	0	0	0	0	0	0	4	0	0	0	0	0	0	0	0	0	0	0	0	0	4	0	0	0	0	0	0	N	HW	Y	Y	Y	N	N
VALSAD	R	9	3	4	4	0	0	0	4	0	0	0	0	0	0	0	0	0	0	0	4	0	0	0	0	0	0	0	0	0	0	0	0	0	4	0	0	0	0	0	0	N	HW	Y	Y	Y	N	N
VALSAD	R	10	3	5	5	0	0	0	5	0	0	0	0	0	0	0	0	0	0	0	5	0	0	0	0	0	0	0	0	5	0	0	0	0	0	0	0	0	0	0	0	N	BN/HW	Y	Y	Y	Y	Y	HW
VALSAD	R	11	3	7	7	0	0	0	7	0	0	0	0	0	0	0	0	0	0	0	7	0	0	0	0	0	0	0	0	7	0	0	0	0	0	0	0	0	0	0	0	N	BN/HW	Y	Y	Y	N	N	BN
VALSAD	R	12	3	4	4	0	0	0	4	0	0	0	0	0	0	0	0	0	0	0	4	0	0	0	0	0	0	0	0	4	0	0	0	0	0	0	0	0	0	0	0	N	BN	Y	Y	Y	N	N	BN
VALSAD	R	13	3	2	2	0	0	0	2	0	0	0	0	0	0	0	0	0	0	0	2	0	0	0	0	0	0	0	0	2	0	0	0	0	0	0	0	0	0	0	0	N	P	Y	Y	Y	N	N
VALSAD	R	14	3	2	2	0	0	0	2	0	0	0	0	0	0	0	0	0	0	0	1	0	1	0	0	0	0	0	0	1	0	0	0	0	0	0	0	0	0	0	0	N		N	N	N	N	N	N
VALSAD	R	15	3	4	4	0	0	0	4	0	0	0	0	0	0	0	0	0	0	0	4	0	0	0	0	0	0	0	0	0	0	0	0	0	4	0	0	0	0	0	0	N	HW	Y	Y	Y	Y	N	O
VALSAD	R	16	3	5	5	0	0	0	5	0	0	0	0	0	0	0	0	0	0	0	5	0	0	0	0	0	0	0	0	5	0	0	0	0	0	0	0	0	0	0	0	N	BN/HW	Y	Y	Y	N	N	BN/HW
VALSAD	R	17	3	3	3	0	0	0	3	0	0	0	0	0	0	0	0	0	0	0	3	0	0	0	0	0	0	0	0	3	0	0	0	0	0	0	0	0	0	0	0	N	TV/P/NW	Y	Y	N	Y	Y	NW/P
VALSAD	R	18	3	9	9	0	0	0	9	0	0	0	0	0	0	0	0	0	0	0	8	1	0	0	0	0	0	0	0	8	0	0	0	0	0	0	0	0	0	0	0	N	NW/P	Y	Y	Y	N	N	NW/P
VALSAD	R	19	3	6	6	0	0	0	6	0	0	0	0	0	0	0	0	0	0	0	6	0	0	0	0	0	0	0	0	6	0	0	0	0	0	0	0	0	0	0	0	N	P	N	Y	N	N	N
VALSAD	R	20	3	2	2	0	0	0	2	0	0	0	0	0	0	0	0	0	0	0	2	0	0	0	0	0	0	0	0	2	0	0	0	0	0	0	0	0	0	0	0	N	P	Y	Y	N	N	N	P
VALSAD	R	21	3	5	5	0	0	0	5	0	0	0	0	0	0	0	0	0	0	0	5	0	0	0	0	0	0	0	0	5	0	0	0	0	0	0	0	0	0	0	0	N	N	Y	Y	N	N	N	P
VALSAD	R	22	3	5	5	0	0	0	5	0	0	0	0	0	0	0	0	0	0	0	5	0	0	0	0	0	0	0	0	5	0	0	0	0	0	0	0	0	0	0	0	N	TV/P	Y	Y	Y	N	N	P
VALSAD	R	23	3	3	3	0	0	0	3	0	0	0	0	0	0	0	0	0	0	0	3	0	0	0	0	0	0	0	0	3	0	0	0	0	0	0	0	0	0	0	0	N	TV/P	Y	Y	N	Y	Y	TV/RD
VALSAD	R	24	3	3	3	0	0	0	3	0	0	0	0	0	0	0	0	0	0	0	3	0	0	0	0	0	0	0	0	3	0	0	0	0	0	0	0	0	0	0	0	N	TV/NW	Y	Y	Y	Y	Y	TV/NW
VALSAD	R	25	3	5	5	0	0	0	5	0	0	0	0	0	0	0	0	0	0	0	5	0	0	0	0	0	0	0	0	5	0	0	0	0	0	0	0	0	0	0	0	N	TV	Y	Y	Y	Y	Y	O
VALSAD	R	26	3	2	2	0	0	0	2	0	0	0	0	0	0	0	0	0	0	0	2	0	0	0	0	0	0	0	0	2	0	0	0	0	0	0	0	0	0	0	0	N	HW	Y	Y	Y	Y	Y
VALSAD	R	27	3	3	3	0	0	0	3	0	0	0	0	0	0	0	0	0	0	0	3	0	0	0	0	0	0	0	0	3	0	0	0	0	0	0	0	0	0	0	0	N	P/HW	NA	NA	NA	NA	NA	N
VALSAD	R	28	3	6	6	0	0	0	6	0	0	0	0	0	0	0	0	0	0	0	6	0	0	0	0	0	0	0	0	6	0	0	0	0	0	0	0	0	0	0	0	N	HW/P	Y	Y	Y	Y	Y
VALSAD	R	29	3	5	5	0	0	0	5	0	0	0	0	0	0	0	0	0	0	0	5	0	0	0	0	0	0	0	0	5	0	0	0	0	0	0	0	0	0	0	0	N	P/HW/RD	Y	Y	Y	Y	Y	N
VALSAD	R	30	3	5	5	0	0	0	5	0	0	0	0	0	0	0	0	0	0	0	5	0	0	0	0	0	0	0	0	5	0	0	0	0	0	0	0	0	0	0	0	N	NW	Y	Y	Y	Y	Y	N
VALSAD	R	31	3	4	4	0	0	0	3	0	0	0	0	0	0	1	0	0	0	0	3	0	0	0	0	0	0	0	0	3	0	0	0	0	0	0	0	0	0	0	0	N	HW	Y	Y	Y	Y	Y
VALSAD	R	32	3	5	3	1	0	1	3	0	0	0	0	0	0	0	0	0	0	0	3	0	0	0	0	0	0	0	0	3	0	0	0	0	0	0	0	0	0	0	0	N	HW/P	Y	Y	Y	Y	Y
VALSAD	R	1	4	6	6	0	0	0	6	0	0	0	0	0	0	0	0	0	0	0	6	0	0	0	0	0	0	0	0	4	0	0	0	0	2	0	0	0	0	1	0	N	N	Y	Y	Y	N	N	N
VALSAD	R	2	4	5	3	1	0	1	3	0	0	0	0	0	0	0	0	0	0	0	3	0	0	0	0	0	0	0	0	1	0	0	0	0	1	0	0	0	0	1	0	N	N	Y	Y	Y	N	N	N
VALSAD	R	3	4	8	8	0	0	0	8	0	0	0	0	0	0	0	0	0	0	0	8	0	0	0	0	0	0	0	0	2	0	0	0	0	5	0	0	0	0	2	0	N	HW	Y	Y	Y	N	N	N
VALSAD	R	4	4	5	5	0	0	0	5	0	0	0	0	0	0	0	0	0	0	0	5	0	0	0	0	0	0	0	0	4	0	0	1	0	0	0	0	0	0	1	0	N		Y	Y	Y	N	N	N
VALSAD	R	5	4	8	7	1	0	0	6	0	0	0	0	0	0	0	0	0	1	0	6	0	0	0	0	0	0	0	0	6	0	0	0	0	0	0	0	0	0	0	0	N	HW	Y	Y	Y	N	N
VALSAD	R	6	4	8	8	0	0	0	8	0	0	0	0	0	0	0	0	0	0	0	8	0	0	0	0	0	0	0	0	8	0	0	0	0	0	0	0	0	0	0	0	N	HW	Y	Y	Y	N	N
VALSAD	R	7	4	5	5	0	0	0	5	0	0	0	0	0	0	0	0	0	0	0	5	0	0	0	0	0	0	0	0	5	0	0	0	0	0	0	0	0	0	0	0	N	HW	Y	Y	Y	N	N	N
VALSAD	R	8	4	6	6	0	0	0	6	0	0	0	0	0	0	0	0	0	0	0	6	0	0	0	0	0	0	0	0	6	0	0	0	0	0	0	0	0	0	0	0	N	HW	Y	Y	Y	N	N
VALSAD	R	9	4	3	3	0	0	0	3	0	0	0	0	0	0	0	0	0	0	0	2	0	0	1	0	0	0	0	0	2	0	0	0	0	0	0	0	0	0	0	0	N	HW/BN	Y	Y	Y	Y	Y
VALSAD	R	10	4	7	6	1	0	0	6	0	0	0	0	0	0	0	0	0	0	0	6	0	0	0	0	0	0	0	0	6	0	0	0	0	0	0	0	0	0	0	0	N	P/BN	Y	Y	Y	Y	Y
VALSAD	R	11	4	5	5	0	0	0	5	0	0	0	0	0	0	0	0	0	0	0	5	0	0	0	0	0	0	0	0	5	0	0	0	0	0	0	0	0	0	0	0	N	HW	Y	Y	Y	N	N	N
VALSAD	R	12	4	8	8	0	0	0	8	0	0	0	0	0	0	0	0	0	0	0	8	0	0	0	0	0	0	0	0	8	0	0	0	0	0	0	0	0	0	0	0	N	P	Y	Y	Y	Y	Y
VALSAD	R	13	4	8	8	0	0	0	8	0	0	0	0	0	0	0	0	0	0	0	8	0	0	0	0	0	0	0	0	8	0	0	0	0	0	0	0	0	0	0	0	N	N	Y	Y	Y	Y	Y
VALSAD	R	14	4	6	6	0	0	0	6	0	0	0	0	0	0	0	0	0	0	0	6	0	0	0	0	0	0	0	0	6	0	0	0	0	0	0	0	0	0	0	0	N	HW	Y	Y	Y	Y	Y	BN/HW
VALSAD	R	15	4	8	8	0	0	0	8	0	0	0	0	0	0	0	0	0	0	0	8	0	0	0	0	0	0	0	0	8	0	0	0	0	0	0	0	0	0	0	0	N	HW	Y	Y	Y	Y	Y	BN
VALSAD	R	16	4	8	8	0	0	0	8	0	0	0	0	0	0	0	0	0	0	0	8	0	0	0	0	0	0	0	0	8	0	0	0	0	0	0	0	0	0	0	0	N	HW	Y	Y	Y	Y	Y	HW
VALSAD	R	17	4	7	4	2	1	0	4	0	0	0	0	0	0	0	0	0	0	0	4	0	0	0	0	0	0	0	0	4	0	0	0	0	0	0	0	0	0	0	0	N	HW	NA	NA	NA	NA	NA	HW/P
VALSAD	R	18	4	7	6	0	1	0	6	0	0	0	0	0	0	0	0	0	0	0	6	0	0	0	0	0	0	0	0	6	0	0	0	0	0	0	0	0	0	0	0	N	P	Y	Y	N	N	N	P
VALSAD	R	19	4	6	6	0	0	0	6	0	0	0	0	0	0	0	0	0	0	0	6	0	0	0	0	0	0	0	0	6	0	0	0	0	0	0	0	0	0	0	0	N	P	Y	Y	Y	Y	Y	P
VALSAD	R	20	4	4	4	0	0	0	4	0	0	0	0	0	0	0	0	0	0	0	4	0	0	0	0	0	0	0	0	4	0	0	0	0	0	0	0	0	0	0	0	N	NW	N	Y	Y	N	N	NW/P
VALSAD	R	21	4	5	5	0	0	0	5	0	0	0	0	0	0	0	0	0	0	0	5	0	0	0	0	0	0	0	0	5	0	0	0	0	0	0	0	0	0	0	0	N	P	Y	Y	N	N	N	P
VALSAD	R	22	4	5	5	0	0	0	4	0	0	0	1	0	0	0	0	0	0	0	4	0	0	0	0	0	0	0	0	4	0	0	0	0	0	0	0	0	0	0	0	N	P	NA	NA	NA	NA	NA	P/TV
VALSAD	R	23	4	5	5	0	0	0	4	0	0	0	0	0	0	0	1	0	0	0	4	0	0	0	0	0	0	0	0	4	0	0	0	0	0	0	0	0	0	0	0	N	P	Y	Y	N	Y	N	P
VALSAD	R	24	4	7	6	0	0	1	6	0	0	0	0	0	0	0	0	0	0	0	6	0	0	0	0	0	0	0	0	6	0	0	0	0	0	0	0	0	0	0	0	N	P	Y	Y	Y	N	N	NW
VALSAD	R	25	4	3	3	0	0	0	3	0	0	0	0	0	0	0	0	0	0	0	3	0	0	0	0	0	0	0	0	3	0	0	0	0	0	0	0	0	0	0	0	N	HW/P	Y	Y	Y	Y	Y
VALSAD	R	26	4	3	3	0	0	0	3	0	0	0	0	0	0	0	0	0	0	0	3	0	0	0	0	0	0	0	0	2	0	0	0	0	1	0	0	0	0	0	0	N	HW/P	Y	Y	Y	Y	Y
VALSAD	R	27	4	3	3	0	0	0	3	0	0	0	0	0	0	0	0	0	0	0	3	0	0	0	0	0	0	0	0	3	0	0	0	0	0	0	0	0	0	0	0	N	TV/HW/P	Y	Y	Y	Y	Y
VALSAD	R	28	4	3	3	0	0	0	3	0	0	0	0	0	0	0	0	0	0	0	3	0	0	0	0	0	0	0	0	3	0	0	0	0	0	0	0	0	0	0	0	N	HW/P	Y	Y	Y	Y	Y
VALSAD	R	29	4	10	7	2	0	1	7	0	0	0	0	0	0	0	0	0	0	0	7	0	0	0	0	0	0	0	0	6	0	1	0	0	0	0	0	0	0	0	0	N	HW	Y	Y	Y	Y	Y
VALSAD	R	30	4	5	5	0	0	0	5	0	0	0	0	0	0	0	0	0	0	0	5	0	0	0	0	0	0	0	0	4	0	1	0	0	0	0	0	0	0	0	0	N	TV/BN/RD	Y	Y	Y	Y	Y
VALSAD	R	31	4	5	5	0	0	0	5	0	0	0	0	0	0	0	0	0	0	0	5	0	0	0	0	0	0	0	0	5	0	0	0	0	0	0	0	0	0	0	0	N	N	Y	Y	Y	Y	Y
VALSAD	R	32	4	4	4	0	0	0	4	0	0	0	0	0	0	0	0	0	0	0	4	0	0	0	0	0	0	0	0	4	0	0	0	0	0	0	0	0	0	0	0	N	HW	Y	Y	Y	Y	Y
[truncated: 1 more columns]

## Sheet: NAVSARI
Town/ District	Rural/ urban	HH No	Cluster no.	Total Pop	Eligible Pop	Not eligible (C,P,S)			DEC given	If No enter codes as											If Y consumed	If Not consumed reasons								If consumed any SE												knew a case of lymphodema Y/ N	source of HE	a	b	c	d	e	Most effective means of IEC
Town/ District	Rural/ urban	HH No	Cluster no.	Total Pop	Eligible Pop	Children < 2 years	Pregnant	Sickness	DEC given	Missed	Refu	T	Dn	Children	Elderly	Sickness	Absent	Pregnant	No reason	Locked	If Y consumed	Refused	No Reason	Absent	Sickness	Afraid of S/E	old age	Forgot	Misplaced	No SE	Sedation	Vertigo	Headache	Body pain	Nausea/ vomiting	Acidity	Diarrhoea	Blurring of vision	Fever	Drowsiness	Skin rash	knew a case of lymphodema Y/ N	source of HE	a	b	c	d	e	Most effective means of IEC
NAVSARI	R	1	1	5	5	0	0	0	5	0	0	0	0	0	0	0	0	0	0	0	5	0	0	0	0	0	0	0	0	5	0	0	0	0	0	0	0	0	0	0	0	N	FHW	Y	Y	Y	Y	Y	MK
NAVSARI	R	2	1	3	2	1	0	0	2	0	0	0	0	0	0	0	0	0	0	0	2	0	0	0	0	0	0	0	0	2	0	0	0	0	0	0	0	0	0	0	0	N	TV	Y	Y	Y	Y	Y
NAVSARI	R	3	1	4	3	1	0	0	0	0	0	0	0	0	0	0	0	0	0	1	0	0	0	0	0	0	0	0	0	0	0	0	0	0	0	0	0	0	0	0	0	N	FHW	Y	Y	Y	Y	Y	MK
NAVSARI	R	4	1	5	5	0	0	0	5	0	0	0	0	0	0	0	0	0	0	0	5	0	0	0	0	0	0	0	0	5	0	0	0	0	0	0	0	0	0	0	0	N	FHW	Y	Y	Y	Y	Y	MK
NAVSARI	R	5	1	5	5	0	0	0	5	0	0	0	0	0	0	0	0	0	0	0	5	0	0	0	0	0	0	0	0	5	0	0	0	0	0	0	0	0	0	0	0	Y	FHW	Y	Y	Y	Y	Y	MK
NAVSARI	R	6	1	6	6	0	0	0	6	0	0	0	0	0	0	0	0	0	0	0	6	0	0	0	0	0	0	0	0	6	0	0	0	0	0	0	0	0	0	0	0	N	FHW	Y	Y	Y	Y	Y	MK
NAVSARI	R	7	1	5	4	1	0	0	4	0	0	0	0	0	0	0	0	0	0	0	4	0	0	0	0	0	0	0	0	4	0	0	0	0	0	0	0	0	0	0	0	N	FHW	Y	Y	Y	Y	Y	MK
NAVSARI	R	8	1	6	6	0	0	0	6	0	0	0	0	0	0	0	0	0	0	0	2	0	4	0	0	0	0	0	0	2	0	0	0	0	0	0	0	0	0	0	0	N	FHW	Y	Y	Y	Y	Y	MK
NAVSARI	R	9	1	4	4	0	0	0	4	0	0	0	0	0	0	0	0	0	0	0	4	0	0	0	0	0	0	0	0	4	0	0	0	0	0	0	0	0	0	0	0	Y	FHW	Y	Y	Y	Y	Y	MK
NAVSARI	R	10	1	7	6	1	0	0	6	0	0	0	0	0	0	0	0	0	0	0	6	0	0	0	0	0	0	0	0	6	0	0	0	0	0	0	0	0	0	0	0	N	FHW	Y	Y	Y	Y	Y	MK
NAVSARI	R	11	1	4	4	0	0	0	4	0	0	0	0	0	0	0	0	0	0	0	4	0	0	0	0	0	0	0	0	4	0	0	0	0	0	0	0	0	0	0	0	N	FHW	Y	Y	Y	Y	Y	MK
NAVSARI	R	12	1	8	8	0	0	0	8	0	0	0	0	0	0	0	0	0	0	0	8	0	0	0	0	0	0	0	0	8	0	0	0	0	0	0	0	0	0	0	0	N	FHW	Y	Y	Y	Y	Y	MK
NAVSARI	R	13	1	2	2	0	0	0	2	0	0	0	0	0	0	0	0	0	0	0	2	0	0	0	0	0	0	0	0	2	0	0	0	0	0	0	0	0	0	0	0	N	FHW	Y	Y	Y	Y	Y	MK
NAVSARI	R	14	1	3	3	0	0	0	3	0	0	0	0	0	0	0	0	0	0	0	3	0	0	0	0	0	0	0	0	3	0	0	0	0	0	0	0	0	0	0	0	N	FHW	Y	Y	Y	Y	Y	MK
NAVSARI	R	15	1	6	6	0	0	0	6	0	0	0	0	0	0	0	0	0	0	0	6	0	0	0	0	0	0	0	0	6	0	0	0	0	0	0	0	0	0	0	0	N	FHW	Y	Y	Y	Y	Y	MK
NAVSARI	R	16	1	6	6	0	0	0	6	0	0	0	0	0	0	0	0	0	0	0	6	0	0	0	0	0	0	0	0	6	0	0	0	0	0	0	0	0	0	0	0	N	FHW	Y	Y	Y	Y	Y	MK
NAVSARI	R	17	1	7	7	0	0	0	7	0	0	0	0	0	0	0	0	0	0	0	7	0	0	0	0	0	0	0	0	7	0	0	0	0	0	0	0	0	0	0	0	N	FHW	Y	Y	Y	Y	Y	MK
NAVSARI	R	18	1	5	5	0	0	0	5	0	0	0	0	0	0	0	0	0	0	0	5	0	0	0	0	0	0	0	0	5	0	0	0	0	0	0	0	0	0	0	0	N	HW	Y	Y	Y	Y	Y	TV
NAVSARI	R	19	1	2	2	0	0	0	2	0	0	0	0	0	0	0	0	0	0	0	2	0	0	0	0	0	0	0	0	2	0	0	0	0	0	0	0	0	0	0	0	N	HW	N	Y	Y	Y	Y	TV
NAVSARI	R	20	1	4	4	0	0	0	4	0	0	0	0	0	0	0	0	0	0	0	4	0	0	0	0	0	0	0	0	4	0	0	0	0	0	0	0	0	0	0	0	N	HW	Y	Y	Y	Y	Y	MK
NAVSARI	R	21	1	5	5	0	0	0	5	0	0	0	0	0	0	0	0	0	0	0	5	0	0	0	0	0	0	0	0	5	0	0	0	0	0	0	0	0	0	0	0	N	HW	Y	Y	Y	Y	Y	TV
NAVSARI	R	22	1	3	3	0	0	0	3	0	0	0	0	0	0	0	0	0	0	0	3	0	0	0	0	0	0	0	0	3	0	0	0	0	0	0	0	0	0	0	0	N	FHW	Y	Y	Y	Y	Y	MK
NAVSARI	R	23	1	4	3	1	0	0	3	0	0	0	0	0	0	0	0	0	0	0	3	0	0	0	0	0	0	0	0	3	0	0	0	0	0	0	0	0	0	0	0	N	FHW	Y	Y	Y	Y	Y	TV
NAVSARI	R	24	1	8	8	0	0	0	8	0	0	0	0	0	0	0	0	0	0	0	8	0	0	0	0	0	0	0	0	8	0	0	0	0	0	0	0	0	0	0	0	N	FHW	Y	Y	Y	Y	Y	HW
NAVSARI	R	25	1	4	4	0	0	0	4	0	0	0	0	0	0	0	0	0	0	0	4	0	0	0	0	0	0	0	0	4	0	0	0	0	0	0	0	0	0	0	0	N	HW	Y	Y	Y	Y	Y	TV
NAVSARI	R	26	1	3	3	0	0	0	3	0	0	0	0	0	0	0	0	0	0	0	3	0	0	0	0	0	0	0	0	3	0	0	0	0	0	0	0	0		0	0	N	HW	Y	Y	Y	Y	Y	MK
NAVSARI	R	27	1	4	4	0	0	0	4	0	0	0	0	0	0	0	0	0	0	0	4	0	0	0	0	0	0	0	0	4	0	0	0	0	0	0	0	0	0	0	0	N	HW	Y	Y	Y	Y	Y	TV
NAVSARI	R	28	1	4	4	0	0	0	4	0	0	0	0	0	0	0	0	0	0	0	4	0	0	0	0	0	0	0	0	4	0	0	0	0	0	0	0	0	0	0	0	N	FHW	Y	Y	Y	Y	Y	MK
NAVSARI	R	29	1	2	2	0	0	0	2	0	0	0	0	0	0	0	0	0	0	0	2	0	0	0	0	0	0	0	0	2	0	0	0	0	0	0	0	0	0	0	0	N	FHW	Y	Y	Y	Y	Y	MK
NAVSARI	R	30	1	3	3	0	0	0	3	0	0	0	0	0	0	0	0	0	0	0	3	0	0	0	0	0	0	0	0	3	0	0	0	0	0	0	0	0	0	0	0	N	HW	Y	Y	Y	Y	Y	MK
NAVSARI	R	31	1	2	2	0	0	0	2	0	0	0	0	0	0	0	0	0	0	0	2	0	0	0	0	0	0	0	0	2	0	0	0	0	0	0	0	0	0	0	0	N	HW	Y	Y	Y	Y	Y	MK
NAVSARI	R	32	1	3	3	0	0	0	3	0	0	0	0	0	0	0	0	0	0	0	3	0	0	0	0	0	0	0	0	3	0	0	0	0	0	0	0	0	0	0	0	N	NW	Y	Y	Y	Y	Y	TV
NAVSARI	R	1	2	10	9	1	0	0	9	0	0	0	0	0	0	0	0	0	0	0	9	0	0	0	0	0	0	0	0	9	0	0	0	0	0	0	0	0	0	0	0	N	HW	Y	Y	Y	Y	Y	TV
NAVSARI	R	2	2	4	4	0	0	0	4	0	0	0	0	0	0	0	0	0	0	0	4	0	0	0	0	0	0	0	0	4	0	0	0	0	0	0	0	0	0	0	0	N	HW	Y	Y	Y	Y	Y	TV/RD
NAVSARI	R	3	2	4	4	0	0	0	4	0	0	0	0	0	0	0	0	0	0	0	4	0	0	0	0	0	0	0	0	4	0	0	0	0	0	0	0	0	0	0	0	N	HW	Y	Y	Y	Y	Y	TV/RD
NAVSARI	R	4	2	4	4	0	0	0	4	0	0	0	0	0	0	0	0	0	0	0	4	0	0	0	0	0	0	0	0	4	0	0	0	0	0	0	0	0	0	0	0	N	HW	Y	Y	Y	Y	Y	TV/RD
NAVSARI	R	5	2	6	5	1	0	0	5	0	0	0	0	0	0	0	0	0	0	0	5	0	0	0	0	0	0	0	0	5	0	0	0	0	0	0	0	0	0	0	0	N	HW	Y	Y	Y	Y	Y	TV/RD
NAVSARI	R	6	2	5	5	0	0	0	5	0	0	0	0	0	0	0	0	0	0	0	5	0	0	0	0	0	0	0	0	5	0	0	0	0	0	0	0	0	0	0	0	N	TV	Y	Y	Y	Y	Y	RD
NAVSARI	R	7	2	4	4	0	0	0	4	0	0	0	0	0	0	0	0	0	0	0	4	0	0	0	0	0	0	0	0	4	0	0	0	0	0	0	0	0	0	0	0	N	HW	Y	Y	Y	Y	Y	TV/RD
NAVSARI	R	8	2	5	5	0	0	0	5	0	0	0	0	0	0	0	0	0	0	0	5	0	0	0	0	0	0	0	0	5	0	0	0	0	0	0	0	0	0	0	0	N
NAVSARI	R	9	2	4	4	0	0	0	4	0	0	0	0	0	0	0	0	0	0	0	4	0	0	0	0	0	0	0	0	4	0	0	0	0	0	0	0	0	0	0	0	N	TV	Y	Y	Y	Y	Y	TV/RD
NAVSARI	R	10	2	5	4	1	0	0	4	0	0	0	0	0	0	0	0	0	0	0	4	0	0	0	0	0	0	0	0	4	0	0	0	0	0	0	0	0	0	0	0	N	TV/RD	Y	Y	Y	Y	Y	RD
NAVSARI	R	11	2	5	4	0	1	0	4	0	0	0	0	0	0	0	0	0	0	0	4	0	0	0	0	0	0	0	0	4	0	0	0	0	0	0	0	0	0	0	0	N		Y	Y	Y	Y	Y	RD/TV
NAVSARI	R	12	2	3	3	0	0	0	3	0	0	0	0	0	0	0	0	0	0	0	3	0	0	0	0	0	0	0	0	3	0	0	0	0	0	0	0	0	0	0	0	N	RD	Y	Y	Y	Y	Y
NAVSARI	R	13	2	5	5	0	0	0	5	0	0	0	0	0	0	0	0	0	0	0	5	0	0	0	0	0	0	0	0	5	0	0	0	0	0	0	0	0	0	0	0	N	HW/TV	Y	Y	Y	Y	Y	TV/RD
NAVSARI	R	14	2	5	5	0	0	0	5	0	0	0	0	0	0	0	0	0	0	0	5	0	0	0	0	0	0	0	0	5	0	0	0	0	0	0	0	0	0	0	0	N		Y	Y	Y	Y	Y
NAVSARI	R	15	2	2	2	0	0	0	2	0	0	0	0	0	0	0	0	0	0	0	2	0	0	0	0	0	0	0	0	2	0	0	0	0	0	0	0	0	0	0	0	N	FHW	Y	Y	Y	Y	Y	NW/RD
NAVSARI	R	16	2	5	5	0	0	0	5	0	0	0	0	0	0	0	0	0	0	0	5	0	0	0	0	0	0	0	0	5	0	0	0	0	0	0	0	0	0	0	0	N	TV/RD	Y	Y	Y	Y	Y	TV
NAVSARI	R	17	2	3	3	0	0	0	3	0	0	0	0	0	0	0	0	0	0	0	3	0	0	0	0	0	0	0	0	3	0	0	0	0	0	0	0	0	0	0	0	N	FHW	Y	Y	Y	Y	Y	MK
NAVSARI	R	18	2	10	10	0	0	0	9	0	0	0	0	0	0	1	0	0	0	0	9	0	0	0	0	0	0	0	0	9	0	0	0	0	0	0	0	0	0	0	0	N	FHW	Y	Y	Y	Y	Y	TV
NAVSARI	R	19	2	11	11	0	0	0	10	0	0	0	0	0	0	1	0	0	0	0	10	0	0	0	0	0	0	0	0	10	0	0	0	0	0	0	0	0	0	0	0	N	FHW	N	Y	Y	Y	Y	HW
NAVSARI	R	20	2	4	4	0	0	0	4	0	0	0	0	0	0	0	0	0	0	0	4	0	0	0	0	0	0	0	0	4	0	0	0	0	0	0	0	0	0	0	0	N	FHW	N	Y	Y	Y	Y	MK
NAVSARI	R	21	2	2	2	0	0	0	2	0	0	0	0	0	0	0	0	0	0	0	2	0	0	0	0	0	0	0	0	2	0	0	0	0	0	0	0	0	0	0	0	N	FHW	Y	Y	Y	Y	Y	HW
NAVSARI	R	22	2	8	7	1	0	0	7	0	0	0	0	0	0	0	0	0	0	0	7	0	0	0	0	0	0	0	0	7	0	0	0	0	0	0	0	0	0	0	0	N	P	N	Y	Y	Y	Y	MK
NAVSARI	R	23	2	8	6	1	1	0	6	0	0	0	0	0	0	0	0	0	0	0	6	0	0	0	0	0	0	0	0	6	0	0	0	0	0	0	0	0	0	0	0	N	FHW	Y	Y	Y	Y	Y	TV
NAVSARI	R	24	2	4	4	0	0	0	2	0	0	0	0	0	0	1	1	0	0	0	2	0	0	0	0	0	0	0	0	2	0	0	0	0	0	0	0	0	0	0	0	N	BN	N	Y	Y	Y	Y	TV
NAVSARI	R	25	2	2	2	0	0	0	2	0	0	0	0	0	0	0	0	0	0	0	2	0	0	0	0	0	0	0	0	2	0	0	0	0	0	0	0	0	0	0	0	N	FHW	N	Y	Y	Y	Y	TV
NAVSARI	R	26	2	3	3	0	0	0	3	0	0	0	0	0	0	0	0	0	0	0	3	0	0	0	0	0	0	0	0	3	0	0	0	0	0	0	0	0	0	0	0	N	FHW	N	Y	Y	Y	Y	TV
NAVSARI	R	27	2	3	3	0	0	0	3	0	0	0	0	0	0	0	0	0	0	0	3	0	0	0	0	0	0	0	0	3	0	0	0	0	0	0	0	0	0	0	0	N	P	N	Y	Y	Y	Y	MK
NAVSARI	R	28	2	3	3	0	0	0	3	0	0	0	0	0	0	0	0	0	0	0	3	0	0	0	0	0	0	0	0	3	0	0	0	0	0	0	0	0	0	0	0	N	FHW	N	Y	Y	Y	Y	TV
NAVSARI	R	29	2	3	3	0	0	0	3	0	0	0	0	0	0	0	0	0	0	0	3	0	0	0	0	0	0	0	0	3	0	0	0	0	0	0	0	0	0	0	0	N	FHW	N	Y	Y	Y	Y	TV
NAVSARI	R	30	2	2	2	0	0	0	2	0	0	0	0	0	0	0	0	0	0	0	2	0	0	0	0	0	0	0	0	2	0	0	0	0	0	0	0	0	0	0	0	N	FHW	N	Y	Y	Y	Y	TV
NAVSARI	R	31	2	5	5	0	0	0	5	0	0	0	0	0	0	0	0	0	0	0	5	0	0	0	0	0	0	0	0	5	0	0	0	0	0	0	0	0	0	0	0	N	FHW	N	Y	Y	Y	Y	TV
NAVSARI	R	32	2	2	2	0	0	0	2	0	0	0	0	0	0	0	0	0	0	0	2	0	0	0	0	0	0	0	0	2	0	0	0	0	0	0	0	0	0	0	0	N	FHW	N	Y	Y	Y	Y	MK
NAVSARI	R	1	3	4	4	0	0	0	4	0	0	0	0	0	0	0	0	0	0	0	4	0	0	0	0	0	0	0	0	4	0	0	0	0	0	0	0	0	0	0	0	N	FHW	Y	Y	Y	Y	Y	TV/RD
NAVSARI	R	2	3	4	4	0	0	0	4	0	0	0	0	0	0	0	0	0	0	0	4	0	0	0	0	0	0	0	0	4	0	0	0	0	0	0	0	0	0	0	0	N	TV	Y	Y	Y	Y	Y	RD
NAVSARI	R	3	3	4	4	0	0	0	4	0	0	0	0	0	0	0	0	0	0	0	4	0	0	0	0	0	0	0	0	4	0	0	0	0	0	0	0	0	0	0	0	N	TV	Y	Y	Y	Y	Y	RD
NAVSARI	R	4	3	7	7	0	0	0	7	0	0	0	0	0	0	0	0	0	0	0	7	0	0	0	0	0	0	0	0	7	0	0	0	0	0	0	0	0	0	0	0
NAVSARI	R	5	3	6	6	0	0	0	6	0	0	0	0	0	0	0	0	0	0	0	6	0	0	0	0	0	0	0	0	6	0	0	0	0	0	0	0	0	0	0	0	N	TV	Y	Y	Y	Y	Y	RD
NAVSARI	R	6	3	3	3	0	0	0	3	0	0	0	0	0	0	0	0	0	0	0	3	0	0	0	0	0	0	0	0	3	0	0	0	0	0	0	0	0	0	0	0	N	HW	Y	Y	Y	Y	Y	TV
NAVSARI	R	7	3	6	6	0	0	0	6	0	0	0	0	0	0	0	0	0	0	0	6	0	0	0	0	0	0	0	0	6	0	0	0	0	0	0	0	0	0	0	0	N	HW	Y	Y	Y	Y	Y	TV/RD
NAVSARI	R	8	3	4	4	0	0	0	4	0	0	0	0	0	0	0	0	0	0	0	4	0	0	0	0	0	0	0	0	4	0	0	0	0	0	0	0	0	0	0	0	N	TV	Y	Y	Y	Y	Y	RD
NAVSARI	R	9	3	3	3	0	0	0	3	0	0	0	0	0	0	0	0	0	0	0	3	0	0	0	0	0	0	0	0	3	0	0	0	0	0	0	0	0	0	0	0	N	TV	Y	Y	Y	Y	Y	RD/NW
NAVSARI	R	10	3	6	6	0	0	0	6	0	0	0	0	0	0	0	0	0	0	0	6	0	0	0	0	0	0	0	0	6	0	0	0	0	0	0	0	0	0	0	0	N	HW	Y	Y	Y	Y	Y	TV
NAVSARI	R	11	3	6	6	0	0	0	5	0	0	0	0	0	1	0	0	0	0	0	5	0	0	0	0	0	0	0	0	5	0	0	0	0	0	0	0	0	0	0	0	N	TV	Y	Y	Y	Y	Y	RD
NAVSARI	R	12	3	4	4	0	0	0	4	0	0	0	0	0	0	0	0	0	0	0	4	0	0	0	0	0	0	0	0	4	0	0	0	0	0	0	0	0	0	0	0	N	HW	Y	Y	Y	Y	Y	TV
NAVSARI	R	13	3	4	4	0	0	0	4	0	0	0	0	0	0	0	0	0	0	0	4	0	0	0	0	0	0	0	0	4	0	0	0	0	0	0	0	0	0	0	0	N	HW	Y	Y	Y	Y	Y	TV
NAVSARI	R	14	3	4	4	0	0	0	4	0	0	0	0	0	0	0	0	0	0	0	4	0	0	0	0	0	0	0	0	4	0	0	0	0	0	0	0	0	0	0	0	N	TV	Y	Y	Y	Y	Y	TV
NAVSARI	R	15	3	4	4	0	0	0	4	0	0	0	0	0	0	0	0	0	0	0	4	0	0	0	0	0	0	0	0	4	0	0	0	0	0	0	0	0	0	0	0	N	TV/RD	Y	Y	Y	Y	Y	TV
NAVSARI	R	16	3	2	2	0	0	0	2	0	0	0	0	0	0	0	0	0	0	0	2	0	0	0	0	0	0	0	0	2	0	0	0	0	0	0	0	0	0	0	0	N	HW	Y	Y	Y	Y	Y	TV/RD
NAVSARI	R	17	3	6	5	1	0	0	5	0	0	0	0	0	0	0	0	0	0	0	5	0	0	0	0	0	0	0	0	5	0	0	0	0	0	0	0	0	0	0	0	N	HW	Y	Y	Y	N	N	TV
NAVSARI	R	18	3	9	9	0	0	0	8	0	0	0	0	0	0	0	1	0	0	0	8	0	0	0	0	0	0	0	0	8	0	0	0	0	0	0	0	0	0	0	0	N	MK	NA	NA	NA	NA	NA	TV
NAVSARI	R	19	3	6	6	0	0	0	6	0	0	0	0	0	0	0	0	0	0	0	6	0	0	0	0	0	0	0	0	6	0	0	0	0	0	0	0	0	0	0	0	N	HW	Y	Y	Y	N	N	TV
NAVSARI	R	20	3	11	10	1	0	0	8	0	0	0	2	0	0	0	0	0	0	0	8	0	0	0	0	0	0	0	0	8	0	0	0	0	0	0	0	0	0	0	0	N	HW	Y	Y	Y	Y	Y	TV
NAVSARI	R	21	3	10	10	0	0	0	6	0	0	0	4	0	0	0	0	0	0	0	6	0	0	0	0	0	0	0	0	5	0	0	1	0	0	0	0	0	0	0	0	N	HW	Y	Y	Y	N	N	TV
NAVSARI	R	22	3	8	7	1	0	0	4	0	0	0	1	0	2	0	0	0	0	0	4	0	0	0	0	0	0	0	0	4	0	0	0	0	0	0	0	0	0	0	0	N	HW	N	Y	Y	Y	Y	TV
NAVSARI	R	23	3	5	5	0	0	0	4	0	0	0	1	0	0	0	0	0	0	0	4	0	0	0	0	0	0	0	0	4	0	0	0	0	0	0	0	0	0	0	0	N	HW	Y	Y	Y	N	N	TV
NAVSARI	R	24	3	4	4	0	0	0	4	0	0	0	0	0	0	0	0	0	0	0	4	0	0	0	0	0	0	0	0	4	0	0	0	0	0	0	0	0	0	0	0	N	HW	Y	Y	Y	N	N	TV
NAVSARI	R	25	3	4	4	0	0	0	4	0	0	0	0	0	0	0	0	0	0	0	4	0	0	0	0	0	0	0	0	4	0	0	0	0	0	0	0	0	0	0	0	N	HW	Y	Y	Y	Y	Y	TV
NAVSARI	R	26	3	3	3	0	0	0	3	0	0	0	0	0	0	0	0	0	0	0	3	0	0	0	0	0	0	0	0	3	0	0	0	0	0	0	0	0	0	0	0	N	HW	N	Y	Y	Y	Y	TV
NAVSARI	R	27	3	3	3	0	0	0	3	0	0	0	0	0	0	0	0	0	0	0	3	0	0	0	0	0	0	0	0	3	0	0	0	0	0	0	0	0	0	0	0	N	P	N	Y	Y	Y	Y	MK/TV
NAVSARI	R	28	3	3	3	0	0	0	3	0	0	0	0	0	0	0	0	0	0	0	3	0	0	0	0	0	0	0	0	3	0	0	0	0	0	0	0	0	0	0	0	N	MK	N	Y	Y	N	N	TV
NAVSARI	R	29	3	2	2	0	0	0	2	0	0	0	0	0	0	0	0	0	0	0	2	0	0	0	0	0	0	0	0	2	0	0	0	0	0	0	0	0	0	0	0	N	HW	N	Y	Y	Y	Y	TV
NAVSARI	R	30	3	3	3	0	0	0	3	0	0	0	0	0	0	0	0	0	0	0	3	0	0	0	0	0	0	0	0	3	0	0	0	0	0	0	0	0	0	0	0	N	NW/P	N	Y	Y	Y	Y	TV
NAVSARI	R	31	3	3	3	0	0	0	3	0	0	0	0	0	0	0	0	0	0	0	3	0	0	0	0	0	0	0	0	3	0	0	0	0	0	0	0	0	0	0	0	N	HW	N	Y	Y	Y	Y	TV
NAVSARI	R	32	3	3	3	0	0	0	3	0	0	0	0	0	0	0	0	0	0	0	3	0	0	0	0	0	0	0	0	3	0	0	0	0	0	0	0	0	0	0	0	N	HW	N	Y	Y	Y	N	TV
NAVSARI	U	1	4	3	2	1	0	0	2	0	0	0	0	0	0	0	0	0	0	0	2	0	0	0	0	0	0	0	0	2	0	0	0	0	0	0	0	0	0	0	0	N	HW	Y	Y	Y	Y	Y	TV
NAVSARI	U	2	4	2	2	0	0	0	2	0	0	0	0	0	0	0	0	0	0	0	2	0	0	0	0	0	0	0	0	2	0	0	0	0	0	0	0	0	0	0	0	N	HW	N	Y	Y	Y	N	TV
NAVSARI	U	3	4	3	3	0	0	0	3	0	0	0	0	0	0	0	0	0	0	0	3	0	0	0	0	0	0	0	0	3	0	0	0	0	0	0	0	0	0	0	0	N	HW	N	Y	Y	Y	N	RD
NAVSARI	U	4	4	3	3	0	0	0	3	0	0	0	0	0	0	0	0	0	0	0	3	0	0	0	0	0	0	0	0	3	0	0	0	0	0	0	0	0	0	0	0	N	HW	N	Y	Y	Y	N	TV
NAVSARI	U	5	4	4	4	0	0	0	4	0	0	0	0	0	0	0	0	0	0	0	4	0	0	0	0	0	0	0	0	4	0	0	0	0	0	0	0	0	0	0	0	N	HW	Y	Y	Y	Y	Y	TV
NAVSARI	U	6	4	4	4	0	0	0	4	0	0	0	0	0	0	0	0	0	0	0	4	0	0	0	0	0	0	0	0	4	0	0	0	0	0	0	0	0	0	0	0	N		Y	Y	Y	Y	Y	TV
NAVSARI	U	7	4	3	3	0	0	0	3	0	0	0	0	0	0	0	0	0	0	0	3	0	0	0	0	0	0	0	0	3	0	0	0	0	0	0	0	0	0	0	0	N	HW	N	Y	Y	Y	N	TV
NAVSARI	U	8	4	4	4	0	0	0	3	0	0	0	0	0	0	0	1	0	0	0	3	0	0	0	0	0	0	0	0	3	0	0	0	0	0	0	0	0	0	0	0	N	HW	Y	Y	Y	Y	Y	TV
NAVSARI	U	9	4	3	3	0	0	0	3	0	0	0	0	0	0	0	0	0	0	0	3	0	0	0	0	0	0	0	0	3	0	0	0	0	0	0	0	0	0	0	0	N	HW	N	Y	Y	Y	N	TV
NAVSARI	U	10	4	3	3	0	0	0	3	0	0	0	0	0	0	0	0	0	0	0	3	0	0	0	0	0	0	0	0	3	0	0	0	0	0	0	0	0	0	0	0	N	HW	N	Y	Y	Y	N	TV
NAVSARI	U	11	4	10	10	0	0	0	10	0	0	0	0	0	0	0	0	0	0	0	10	0	0	0	0	0	0	0	0	10	0	0	0	0	0	0	0	0	0	0	0	N	HW	N	Y	Y	Y	N	TV
NAVSARI	U	12	4	4	4	0	0	0	4	0	0	0	0	0	0	0	0	0	0	0	4	0	0	0	0	0	0	0	0	4	0	0	0	0	0	0	0	0	0	0	0	N	HW	N	Y	Y	Y	N	TV
NAVSARI	U	13	4	2	2	0	0	0	2	0	0	0	0	0	0	0	0	0	0	0	2	0	0	0	0	0	0	0	0	2	0	0	0	0	0	0	0	0	0	0	0	N	HW	N	Y	Y	Y	N	TV
NAVSARI	U	14	4	4	4	0	0	0	4	0	0	0	0	0	0	0	0	0	0	0	4	0	0	0	0	0	0	0	0	4	0	0	0	0	0	0	0	0	0	0	0	N	HW	Y	Y	Y	Y	Y	TV/RD
NAVSARI	U	15	4	2	2	0	0	0	2	0	0	0	0	0	0	0	0	0	0	0	2	0	0	0	0	0	0	0	0	2	0	0	0	0	0	0	0	0	0	0	0	N	TV	Y	Y	Y	Y	Y	RD/NW
NAVSARI	U	16	4	3	3	0	0	0	3	0	0	0	0	0	0	0	0	0	0	0	3	0	0	0	0	0	0	0	0	3	0	0	0	0	0	0	0	0	0	0	0	N	HW	N	Y	Y	Y	N	TV
NAVSARI	U	17	4	3	3	0	0	0	3	0	0	0	0	0	0	0	0	0	0	0	3	0	0	0	0	0	0	0	0	3	0	0	0	0	0	0	0	0	0	0	0	N	NW	N	Y	Y	Y	N	TV
NAVSARI	U	18	4	6	6	0	0	0	6	0	0	0	0	0	0	0	0	0	0	0	6	0	0	0	0	0	0	0	0	6	0	0	0	0	0	0	0	0	0	0	0	N	NW	N	Y	Y	Y	Y	TV
NAVSARI	U	19	4	4	4	0	0	0	3	0	0	0	0	0	0	0	1	0	0	0	3	0	0	0	0	0	0	0	0	3	0	0	0	0	0	0	0	0	0	0	0	N	NW	N	Y	Y	Y	Y	TV
NAVSARI	U	20	4	3	3	0	0	0	3	0	0	0	0	0	0	0	0	0	0	0	2	0	0	0	1	0	0	0	0	2	0	0	0	0	0	0	0	0	0	0	0	N	NW	N	Y	Y	Y	Y	TV
NAVSARI	U	21	4	5	5	0	0	0	1	0	0	0	3	0	0	1	0	0	0	0	1	0	0	0	0	0	0	0	0	1	0	0	0	0	0	0	0	0	0	0	0	N	NO	NA	NA	NA	NA	NA	TV
NAVSARI	U	22	4	3	3	0	0	0	3	0	0	0	0	0	0	0	0	0	0	0	3	0	0	0	0	0	0	0	0	3	0	0	0	0	0	0	0	0	0	0	0	N	HW	N	Y	Y	Y	Y	TV
NAVSARI	U	23	4	7	7	0	0	0	5	0	0	0	0	0	0	1	1	0	0	0	5	0	0	0	0	0	0	0	0	5	0	0	0	0	0	0	0	0	0	0	0	N	HW	N	Y	Y	N	N	MK
NAVSARI	U	24	4	3	3	0	0	0	3	0	0	0	0	0	0	0	0	0	0	0	3	0	0	0	0	0	0	0	0	3	0	0	0	0	0	0	0	0	0	0	0	N	N	N	Y	Y	Y	N	TV
NAVSARI	U	25	4	4	4	0	0	0	3	0	0	0	1	0	0	0	0	0	0	0	3	0	0	0	0	0	0	0	0	3	0	0	0	0	0	0	0	0	0	0	0	N	HW	N	Y	Y	Y	Y	TV
NAVSARI	U	26	4	4	4	0	0	0	2	0	0	0	0	0	0	0	2	0	0	0	2	0	0	0	0	0	0	0	0	2	0	0	0	0	0	0	0	0	0	0	0	N	NW	N	Y	Y	Y	Y	TV
NAVSARI	U	27	4	4	4	0	0	0	4	0	0	0	0	0	0	0	0	0	0	0	4	0	0	0	0	0	0	0	0	4	0	0	0	0	0	0	0	0	0	0	0	N	MK	N	Y	Y	Y	Y	TV
NAVSARI	U	28	4	7	7	0	0	0	5	0	0	0	0	0	0	2	0	0	0	0	5	0	0	0	0	0	0	0	0	5	0	0	0	0	0	0	0	0	0	0	0	N	BN	N	Y	Y	Y	Y	TV
NAVSARI	U	29	4	3	3	0	0	0	2	0	0	0	0	0	0	0	1	0	0	0	2	0	0	0	0	0	0	0	0	2	0	0	0	0	0	0	0	0	0	0	0	N	NW	N	Y	Y	Y	Y	TV
NAVSARI	U	30	4	4	3	1	0	0	2	0	0	0	0	0	1	0	0	0	0	0	2	0	0	0	0	0	0	0	0	2	0	0	0	0	0	0	0	0	0	0	0	N	P	Y	Y	Y	Y	Y	MK
NAVSARI	U	31	4	2	2	0	0	0	2	0	0	0	0	0	0	0	0	0	0	0	2	0	0	0	0	0	0	0	0	2	0	0	0	0	0	0	0	0	0	0	0	N	HW	N	Y	Y	Y	Y	TV
NAVSARI	U	32	4	2	2	0	0	0	2	0	0	0	0	0	0	0	0	0	0	0	2	0	0	0	0	0	0	0	0	2	0	0	0	0	0	0	0	0	0	0	0	N	HW	N	Y	Y	Y	Y	TV
[truncated: 1 more columns]

## Sheet: TAPI
Town/ District	Rural/ urban	HH No	Cluster no.	Total Pop	Eligible Pop	Not eligible (C,P,S)			DEC given	If No enter codes as											If Y consumed	If Not consumed reasons								If consumed any SE												knew a case of lymphodema Y/ N	source of HE	a	b	c	d	e	Most effective means of IEC
						Children < 2 years	Pregnant	Sickness	Yes	Missed	Refu	T	Dn	Children	Elderly	Sickness	Absent	Pregnant	No reason	Locked	Yes	Refused	No Reason	Absent	Sickness	Afraid of S/E	old age	Forgot	Misplaced	No SE	Sedation	Vertigo	Headache	Body pain	Nausea/ vomiting	Acidity	Diarrhoea	Blurring of vision	Fever	Drowsiness	Skin rash
TAPI	R	1	1	6	6	0	0	0	5	0	0	0	0	0	0	0	1	0	0	0	5	0	0	0	0	0	0	0	0	0	0	0	0	0	0	0	0	0	0	0	0	N	NO	NA	NA	NA	NA	NA	NO
TAPI	R	2	1	3	3	0	0	0	3	0	0	0	0	0	0	0	0	0	0	0	0	0	0	0	0	0	0	0	0	3	0	0	0	0	0	0	0	0	0	0	0	Y	NO	N	N	Y	Y	Y	BN
TAPI	R	3	1	5	4	1	0	0	4	0	0	0	0	0	0	0	0	0	0	0	4	0	0	0	0	0	0	0	0	4	0	0	0	0	0	0	0	0	0	0	0	N	HW	Y	Y	Y	Y	Y	NO
TAPI	R	4	1	5	5	0	0	0	5	0	0	0	0	0	0	0	0	0	0	0	5	0	0	0	0	0	0	0	0	5	0	0	0	0	0	0	0	0	0	0	0	N	NO	Y	Y	Y	Y	Y	NO
TAPI	R	5	1	2	2	0	0	0	2	0	0	0	0	0	0	0	0	0	0	0	2	0	0	0	0	0	0	0	0	2	0	0	0	0	0	0	0	0	0	0	0	N	HW	Y	Y	Y	Y	Y	NO
TAPI	R	6	1	6	6	0	0	0	6	0	0	0	0	0	0	0	0	0	0	0	2	0	0	2	0	0	0	0	0	4	0	0	0	0	0	0	0	0	0	0	0	N	HW	NA	NA	NA	NA	NA	HW
TAPI	R	7	1	2	2	0	0	0	0	0	0	0	0	0	0	0	0	0	0	2	0	0	0	0	0	0	0	0	0	0	0	0	0	0	0	0	0	0	0	0	0	Y	TV	NA	NA	NA	NA	NA	NO
TAPI	R	8	1	5	5	0	0	0	5	0	0	0	0	0	0	0	0	0	0	0	0	0	0	0	0	0	0	5	0	0	0	0	0	0	0	0	0	0	0	0	0	N	NO	NA	NA	NA	NA	NA	P
TAPI	R	9	1	6	6	0	0	0	6	0	0	0	0	0	0	0	0	0	0	0	6	0	0	0	0	0	0	0	0	6	0	0	0	0	0	0	0	0	0	0	0	N	O	Y	Y	Y	Y	N	O
TAPI	R	10	1	4	4	0	0	0	4	0	0	0	0	0	0	0	0	0	0	0	4	0	0	0	0	0	0	0	0	4	0	0	0	0	0	0	0	0	0	0	0	N		Y	Y	N	N	N	P
TAPI	R	11	1	7	7	0	0	0	7	0	0	0	0	0	0	0	0	0	0	0	7	0	0	0	0	0	0	0	0	7	0	0	0	0	0	0	0	0	0	0	0	N		Y	N	Y	N	N	P
TAPI	R	12	1	6	6	0	0	0	5	0	0	0	0	0	0	0	0	0	1	0	5	0	0	0	0	0	0	0	0	5	0	0	0	0	0	0	0	0	0	0	0	N	P	N	N	Y	Y	N
TAPI	R	13	1	4	4	0	0	0	4	0	0	0	0	0	0	0	0	0	0	0	4	0	0	0	0	0	0	0	0	4	0	0	0	0	0	0	0	0	0	0	0	N	NO	Y	Y	N	N	N	TV
TAPI	R	14	1	2	2	0	0	0	2	0	0	0	0	0	0	0	0	0	0	0	2	0	0	0	0	0	0	0	0	2	0	0	0	0	0	0	0	0	0	0	0		NO	N	N	N	N	N	TV
TAPI	R	15	1	3	3	0	0	0	3	0	0	0	0	0	0	0	0	0	0	0	0	0	0	0	0	0	0	3	0	0	0	0	0	0	0	0	0	0	0	0	0		NO	N	N	N	N	N	TV
TAPI	R	16	1	1	0	0	0	1	0	0	0	0	0	0	0	0	0	0	0	0	0	0	0	0	0	0	0	0	0	0	0	0	0	0	0	0	0	0	0	0	0		NO	NA	NA	NA	NA	NA
TAPI	R	17	1	5	5	0	0	0	5	0	0	0	0	0	0	0	0	0	0	0	5	0	0	0	0	0	0	0	0	5	0	0	0	0	0	0	0	0	0	0	0	Y		N	N	N	N	N	BN
TAPI	R	18	1	3	3	0	0	0	2	0	0	0	0	0	0	0	1	0	0	0	2	0	0	0	0	0	0	0	0	2	0	0	0	0	0	0	0	0	0	0	0	N	P	N	N	N	N	N	P
TAPI	R	19	1	2	2	0	0	0	2	0	0	0	0	0	0	0	0	0	0	0	2	0	0	0	0	0	0	0	0	1	0	0	0	0	0	0	0	0	0	1	0	N	TV/HW	NA	NA	NA	NA	NA	TV
TAPI	R	20	1	7	7	0	0	0	5	0	0	0	0	0	1	0	1	0	0	0	5	0	0	0	0	0	0	0	0	5	0	0	0	0	0	0	0	0	0	0	0	N	RD	Y	Y	N	N	N	P
TAPI	R	21	1	9	8	1	0	0	7	0	0	0	0	1	0	0	0	0	0	0	3	0	4	0	0	0	0	0	0	3	0	0	0	0	0	0	0	0	0	0	0	N	P	NA	NA	NA	NA	NA	P/TV
TAPI	R	22	1	4	4	0	0	0	4	0	0	0	0	0	0	0	0	0	0	0	3	0	0	0	0	1	0	0	0	3	0	0	0	0	0	0	0	0	0	0	0	Y	P	Y	Y	N	N	N	P
TAPI	R	23	1	3	3	0	0	0	3	0	0	0	0	0	0	0	0	0	0	0	0	0	0	0	0	3	0	0	0	0	0	0	0	0	0	0	0	0	0	0	0	N	P	Y	Y	N	N	N	P
TAPI	R	24	1	4	4	0	0	0	4	0	0	0	0	0	0	0	0	0	0	0	0	0	0	0	0	4	0	0	0	0	0	0	0	0	0	0	0	0	0	0	0	N	P	NA	NA	NA	NA	NA	P
TAPI	R	25	1	6	5	1	0	0	5	0	0	0	0	0	0	0	0	0	0	0	5	0	0	0	0	0	0	0	0	5	0	0	0	0	0	0	0	0	0	0	0	Y	HW	Y	N	N	N	Y
TAPI	R	26	1	5	5	0	0	0	4	0	0	0	0	0	0	0	0	0	1	0	4	0	0	0	0	0	0	0	0	4	0	0	0	0	0	0	0	0	0	0	0	N		N	N	N	N	N
TAPI	R	27	1	8	8	0	0	0	7	0	0	0	0	0	0	0	1	0	0	0	7	0	0	0	0	0	0	0	0	7	0	0	0	0	0	0	0	0	0	0	0	N		N	N	N	Y	Y	NO
TAPI	R	28	1	9	8	1	0	0	8	0	0	0	0	0	0	0	0	0	0	0	8	0	0	0	0	0	0	0	0	8	0	0	0	0	0	0	0	0	0	0	0	N	HW	Y	Y	N	N	N	NO
TAPI	R	29	1	6	5	1	0	0	3	0	0	0	0	0	0	0	2	0	0	0	0	0	3	0	0	0	0	0	0	0	0	0	0	0	0	0	0	0	0	0	0	N	NO	N	N	N	N	N
TAPI	R	30	1	3	3	0	0	0	3	0	0	0	0	0	0	0	0	0	0	0	3	0	0	0	0	0	0	0	0	3	0	0	0	0	0	0	0	0	0	0	0	N	HW	N	N	N	N	Y
TAPI	R	31	1	8	8	0	0	0	5	0	0	0	0	0	0	0	0	0	3	0	5	0	0	0	0	0	0	0	0	5	0	0	0	0	0	0	0	0	0	0	0	N		N	N	N	N	N
TAPI	R	32	1	10	9	1	0	0	9	0	0	0	0	0	0	0	0	0	0	0	9	0	0	0	0	0	0	0	0	9	0	0	0	0	0	0	0	0	0	0	0	N	NO	N	N	N	N	Y
TAPI	R	1	2	5	5	0	0	0	0	0	0	0	0	0	0	0	0	0	0	5	0	0	0	0	0	0	0	0	0	0	0	0	0	0	0	0	0	0	0	0	0	N	NO	NA	NA	NA	NA	NA	NO
TAPI	R	2	2	6	6	0	0	0	6	0	0	0	0	0	0	0	0	0	0	0	6	0	0	0	0	0	0	0	0	6	0	0	0	0	0	0	0	0	0	0	0	N	NO	Y	Y	Y	Y	Y	NO
TAPI	R	3	2	5	5	0	0	0	5	0	0	0	0	0	0	0	0	0	0	0	5	0	0	0	0	0	0	0	0	5	0	0	0	0	0	0	0	0	0	0	0		NO	Y	Y	Y	Y	Y	TV
TAPI	R	4	2	2	2	0	0	0	2	0	0	0	0	0	0	0	0	0	0	0	2	0	0	0	0	0	0	0	0	2	0	0	0	0	0	0	0	0	0	0	0		NO	Y	Y	Y	Y	Y	P
TAPI	R	5	2	3	2	1	0	0	2	0	0	0	0	0	0	0	0	0	0	0	2	0	0	0	0	0	0	0	0	2	0	0	0	0	0	0	0	0	0	0	0		NO	Y	Y	Y	Y	Y	NO
TAPI	R	6	2	4	4	0	0	0	4	0	0	0	0	0	0	0	0	0	0	0	4	0	0	0	0	0	0	0	0	4	0	0	0	0	0	0	0	0	0	0	0	N	NO	Y	Y	Y	Y	Y	HW
TAPI	R	7	2	5	5	0	0	0	5	0	0	0	0	0	0	0	0	0	0	0	5	0	0	0	0	0	0	0	0	5	0	0	0	0	0	0	0	0	0	0	0		NO	Y	Y	Y	Y	Y	NW
TAPI	R	8	2	4	4	0	0	0	4	0	0	0	0	0	0	0	0	0	0	0	4	0	0	0	0	0	0	0	0	4	0	0	0	0	0	0	0	0	0	0	0	N	P	N	Y	Y	N	N	P
TAPI	R	9	2	3	3	0	0	0	3	0	0	0	0	0	0	0	0	0	0	0	3	0	0	0	0	0	0	0	0	0	0	0	0	0	0	0	0	0	0	3	0	N	NO	Y	Y	Y	Y	Y	TV
TAPI	R	10	2	8	8	0	0	0	8	0	0	0	0	0	0	0	0	0	0	0	8	0	0	0	0	0	0	0	0	7	0	0	0	0	1	0	0	0	0	0	0		NO	N	N	Y	N	N	TV
TAPI	R	11	2	4	4	0	0	0	4	0	0	0	0	0	0	0	0	0	0	0	4	0	0	0	0	0	0	0	0	4	0	0	0	0	0	0	0	0	0	0	0		NO	N	N	Y	N	N	N
TAPI	R	12	2	5	5	0	0	0	5	0	0	0	0	0	0	0	0	0	0	0	5	0	0	0	0	0	0	0	0	5	0	0	0	0	0	0	0	0	0	0	0		NO	Y	N	Y	N	N	N
TAPI	R	13	2	7	7	0	0	0	7	0	0	0	0	0	0	0	0	0	0	0	7	0	0	0	0	0	0	0	0	6	0	0	0	0	1	0	0	0	0	0	0		NO	Y	Y	Y	Y	Y	N
TAPI	R	14	2	7	7	0	0	0	6	0	0	0	0	0	0	0	0	0	1	0	6	0	0	0	0	0	0	0	0	6	0	0	0	0	0	0	0	0	0	0	0		NO	Y	Y	Y	Y	Y	N
TAPI	R	15	2	6	6	0	0	0	5	0	0	0	0	0	0	0	0	0	1	0	5	0	0	0	0	0	0	0	0	5	0	0	0	0	0	0	0	0	0	0	0		NO	Y	Y	Y	N	N	N
TAPI	R	16	2	2	2	0	0	0	2	0	0	0	0	0	0	0	0	0	0	0	2	0	0	0	0	0	0	0	0	2	0	0	0	0	0	0	0	0	0	0	0		NO	N	N	Y	N	N	N
TAPI	R	17	2	6	6	0	0	0	6	0	0	0	0	0	0	0	0	0	0	0	6	0	0	0	0	0	0	0	0	6	0	0	0	0	0	0	0	0	0	0	0	N	P	Y	Y	Y	N	N	P
TAPI	R	18	2	3	3	0	0	0	3	0	0	0	0	0	0	0	0	0	0	0	3	0	0	0	0	0	0	0	0	3	0	0	0	0	0	0	0	0	0	0	0	N	P	Y	Y	Y	N	N	P
TAPI	R	19	2	7	6	1	0	0	5	0	0	0	0	1	0	0	0	0	0	0	5	0	0	0	0	0	0	0	0	5	0	0	0	0	0	0	0	0	0	0	0	N	P	Y	Y	Y	N	N	P
TAPI	R	20	2	7	7	0	0	0	7	0	0	0	0	0	0	0	0	0	0	0	7	0	0	0	0	0	0	0	0	7	0	0	0	0	0	0	0	0	0	0	0	N	P	N	Y	Y	N	N	P
TAPI	R	21	2	7	7	0	0	0	5	0	0	0	0	0	2	0	0	0	0	0	5	0	0	0	0	0	0	0	0	5	0	0	0	0	0	0	0	0	0	0	0	N	P	Y	Y	Y	N	N	P
TAPI	R	22	2	6	6	0	0	0	6	0	0	0	0	0	0	0	0	0	0	0	6	0	0	0	0	0	0	0	0	6	0	0	0	0	0	0	0	0	0	0	0	N	P	Y	Y	Y	N	N	P
TAPI	R	23	2	7	7	0	0	0	7	0	0	0	0	0	0	0	0	0	0	0	7	0	0	0	0	0	0	0	0	7	0	0	0	0	0	0	0	0	0	0	0	N	P	Y	Y	Y	N	N	P
TAPI	R	24	2	2	2	0	0	0	2	0	0	0	0	0	0	0	0	0	0	0	2	0	0	0	0	0	0	0	0	2	0	0	0	0	0	0	0	0	0	0	0	N	P	Y	Y	Y	N	N	P
TAPI	R	25	2	4	4	0	0	0	4	0	0	0	0	0	0	0	0	0	0	0	4	0	0	0	0	0	0	0	0	4	0	0	0	0	0	0	0	0	0	0	0			N	N	N	N	N
TAPI	R	26	2	3	3	0	0	0	3	0	0	0	0	0	0	0	0	0	0	0	3	0	0	0	0	0	0	0	0	3	0	0	0	0	0	0	0	0	0	0	0	N	NO	N	N	N	N	N	N
TAPI	R	27	2	6	5	1	0	0	5	0	0	0	0	0	0	0	0	0	0	0	4	0	1	0	0	0	0	0	0	4	0	0	0	0	0	0	0	0	0	0	0	N		N	N	N	N	N
TAPI	R	28	2	4	4	0	0	0	4	0	0	0	0	0	0	0	0	0	0	0	3	0	0	0	1	0	0	0	0	2	0	0	0	0	1	0	0	0	0	0	0			Y	N	N	N	N
TAPI	R	29	2	7	7	0	0	0	4	0	0	0	0	0	0	0	3	0	0	0	4	0	0	0	0	0	0	0	0	4	0	0	0	0	0	0	0	0	0	0	0	N	HW	N	N	N	N	Y
TAPI	R	30	2	8	8	0	0	0	8	0	0	0	0	0	0	0	0	0	0	0	8	0	0	0	0	0	0	0	0	8	0	0	0	0	0	0	0	0	0	0	0	N	NO	N	N	N	N	N
TAPI	R	31	2	7	7	0	0	0	7	0	0	0	0	0	0	0	0	0	0	0	7	0	0	0	0	0	0	0	0	6	0	1	0	0	0	0	0	0	0	0		N	HW/TV/RD	Y	N	N	N	N
TAPI	R	32	2	12	12	0	0	0	10	0	0	0	0	0	0	0	2	0	0	0	9	0	1	0	0	0	0	0	0	9	0	0	0	0	0	0	0	0	0	0	0	N		N	N	N	N	N
TAPI	R	1	3	3	3	0	0	0	3	0	0	0	0	0	0	0	0	0	0	0	3	0	0	0	0	0	0	0	0	3	0	0	0	0	0	0	0	0	0	0	0	N	NO	Y	Y	Y	Y	Y	N
TAPI	R	2	3	6	6	0	0	0	6	0	0	0	0	0	0	0	0	0	0	0	6	0	0	0	0	0	0	0	0	6	0	0	0	0	0	0	0	0	0	0	0	N	HW	Y	Y	Y	Y	Y	N
TAPI	R	3	3	7	7	0	0	0	7	0	0	0	0	0	0	0	0	0	0	0	7	0	0	0	0	0	0	0	0	7	0	0	0	0	0	0	0	0	0	0	0	N	HW	Y	Y	Y	Y	Y	TV
TAPI	R	4	3	2	2	0	0	0	2	0	0	0	0	0	0	0	0	0	0	0	2	0	0	0	0	0	0	0	0	1	0	0	0	0	0	0	0	0	0	1	0	N	NO	Y	Y	Y	Y	Y	N
TAPI	R	5	3	2	2	0	0	0	2	0	0	0	0	0	0	0	0	0	0	0	2	0	0	0	0	0	0	0	0	2	0	0	0	0	0	0	0	0	0	0	0	N		NA	NA	NA	NA	NA
TAPI	R	6	3	1	0	0	0	0	1	0	0	0	0	0	0	0	0	0	0	0	1	0	0	0	0	0	0	0	0	1	0	0	0	0	0	0	0	0	0	0	0	N	HW	Y	Y	Y	Y	Y	HW
TAPI	R	7	3	6	6	0	0	0	6	0	0	0	0	0	0	0	0	0	0	0	6	0	0	0	0	0	0	0	0	5	0	0	0	0	1	0	0	0	0	0	0		NO	Y	Y	Y	Y	Y
TAPI	R	8	3	6	6	0	0	0	6	0	0	0	0	0	0	0	0	0	0	0	4	0	0	2	0	0	0	0	0	4	0	0	0	0	0	0	0	0	0	0	0	N	NO	NA	NA	NA	NA	NA	TV
TAPI	R	9	3	10	10	0	0	0	10	0	0	0	0	0	0	0	0	0	0	0	10	0	0	0	0	0	0	0	0	10	0	0	0	0	0	0	0	0	0	0	0		NO	Y	Y	Y	Y	Y	TV
TAPI	R	10	3	6	6	0	0	0	6	0	0	0	0	0	0	0	0	0	0	0	6	0	0	0	0	0	0	0	0	6	0	0	0	0	0	0	0	0	0	0	0		NO	Y	Y	Y	Y	Y	TV
TAPI	R	11	3	4	3	1	0	0	2	0	0	0	0	0	0	1	0	0	0	0	2	0	0	0	0	0	0	0	0	2	0	0	0	0	0	0	0	0	0	0	0		NO	N	N	Y	Y	Y	N
TAPI	R	12	3	4	4	0	0	0	4	0	0	0	0	0	0	0	0	0	0	0	4	0	0	0	0	0	0	0	0	4	0	0	0	0	0	0	0	0	0	0	0		NO	N	N	Y	Y	Y	N
TAPI	R	13	3	6	6	0	0	0	6	0	0	0	0	0	0	0	0	0	0	0	6	0	0	0	0	0	0	0	0	6	0	0	0	0	0	0	0	0	0	0	0		NO	Y	Y	Y	Y	Y	TV
TAPI	R	14	3	4	4	0	0	0	4	0	0	0	0	0	0	0	0	0	0	0	4	0	0	0	0	0	0	0	0	4	0	0	0	0	0	0	0	0	0	0	0		NO	Y	Y	Y	Y	Y	N
TAPI	R	15	3	7	7	0	0	0	7	0	0	0	0	0	0	0	0	0	0	0	7	0	0	0	0	0	0	0	0	7	0	0	0	0	0	0	0	0	0	0	0		TV/NW	Y	Y	Y	Y	Y	N
TAPI	R	16	3	5	5	0	0	0	4	0	0	0	0	0	0	0	1	0	0	0	4	0	0	0	0	0	0	0	0	4	0	0	0	0	0	0	0	0	0	0	0	Y	NO	Y	Y	Y	Y	Y	N
TAPI	R	17	3	5	5	0	0	0	5	0	0	0	0	0	0	0	0	0	0	0	5	0	0	0	0	0	0	0	0	3	0	0	0	0	2	0	0	0	0	0	0	N	P	N	Y	Y	N	N	P
TAPI	R	18	3	5	5	0	0	0	2	0	0	0	0	0	0	0	3	0	0	0	2	0	0	0	0	0	0	0	0	1	0	0	0	0	1	0	0	0	0	0	0	N	P	Y	Y	Y	N	N	RD/P
TAPI	R	19	3	5	5	0	0	0	5	0	0	0	0	0	0	0	0	0	0	0	5	0	0	0	0	0	0	0	0	5	0	0	0	0	0	0	0	0	0	0	0	N	P	Y	Y	Y	N	N	P
TAPI	R	20	3	5	5	0	0	0	3	0	0	0	0	0	0	0	0	0	2	0	2	0	1	0	0	0	1	0	0	2	0	0	0	0	0	0	0	0	0	0	0	N	TV/P	Y	Y	Y	Y	Y	TV
TAPI	R	21	3	4	4	0	0	0	4	0	0	0	0	0	0	0	0	0	0	0	4	0	0	0	0	0	0	0	0	3	0	0	0	0	1	0	0	0	0	0	0	N	TV/P	Y	Y	Y	Y	Y
TAPI	R	22	3	4	4	0	0	0	4	0	0	0	0	0	0	0	0	0	0	0	4	0	0	0	0	0	0	0	0	4	0	0	0	0	0	0	0	0	0	0	0	N	TV/P	Y	Y	Y	Y	Y
TAPI	R	23	3	4	4	0	0	0	4	0	0	0	0	0	0	0	0	0	0	0	4	0	0	0	0	0	0	0	0	4	0	0	0	0	0	0	0	0	0	0	0	N	P	Y	Y	Y	Y	Y	P
TAPI	R	24	3	4	4	0	0	0	4	0	0	0	0	0	0	0	0	0	0	0	4	0	0	0	0	0	0	0	0	3	0	1	0	0	0	0	0	0	0	0	0	N	P	Y	Y	Y	Y	Y	TV/P
TAPI	R	25	3	7	7	0	0	0	7	0	0	0	0	0	0	0	0	0	0	0	7	0	0	0	0	0	0	0	0	7	0	0	0	0	0	0	0	0	0	0	0	N	HW/TV	Y	N	Y	Y	Y
TAPI	R	26	3	8	8	0	0	0	8	0	0	0	0	0	0	0	0	0	0	0	7	0	0	0	0	0	0	1	0	7	0	0	0	0	0	0	0	0	0	0	0	N		N	N	Y	N	N
TAPI	R	27	3	5	5	0	0	0	5	0	0	0	0	0	0	0	0	0	0	0	5	0	0	0	0	0	0	0	0	4	0	0	1	0	0	0	0	0	0	0	0	N	HW	Y	N	Y	Y	Y
TAPI	R	28	3	6	6	0	0	0	6	0	0	0	0	0	0	0	0	0	0	0	6	0	0	0	0	0	0	0	0	6	0	0	0	0	0	0	0	0	0	0	0	N	HW	N	N	Y	Y	Y
TAPI	R	29	3	6	6	0	0	0	6	0	0	0	0	0	0	0	0	0	0	0	6	0	0	0	0	0	0	0	0	6	0	0	0	0	0	0	0	0	0	0	0	N	P	Y	Y	Y	Y	Y	P
TAPI	R	30	3	5	4	1	0	0	2	0	0	0	2	0	0	0	0	0	0	0	2	0	0	0	0	0	0	0	0	2	0	0	0	0	0	0	0	0	0	0	0	N	HW/TV	Y	N	Y	N	Y
TAPI	R	31	3	4	4	0	0	0	0	0	4	0	0	0	0	0	0	0	0	0	0	0	0	0	0	0	0	0	0	0	0	0	0	0	0	0	0	0	0	0	0	N		N	N	N	N	N
TAPI	R	32	3	9	8	1	0	0	8	0	0	0	0	0	0	0	0	0	0	0	8	0	0	0	0	0	0	0	0	8	0	0	0	0	0	0	0	0	0	0	0	N	HW	N	N	Y	N	Y
TAPI	U	1	4	4	4	0	0	0	4	0	0	0	0	0	0	0	0	0	0	0	4	0	0	0	0	0	0	0	0	4	0	0	0	0	0	0	0	0	0	0	0	N	HW	Y	Y	Y	Y	Y	HW
TAPI	U	2	4	7	7	0	0	0	7	0	0	0	0	0	0	0	0	0	0	0	0	7	0	0	0	0	0	0	0	0	0	0	0	0	0	0	0	0	0	0	0	N	NO	N	Y	Y	Y	Y	TV
TAPI	U	3	4	3	3	0	0	0	3	0	0	0	0	0	0	0	0	0	0	0	3	0	0	0	0	0	0	0	0	3	0	0	0	0	0	0	0	0	0	0	0	N	HW	Y	Y	Y	Y	Y	N
TAPI	U	4	4	3	3	0	0	0	3	0	0	0	0	0	0	0	0	0	0	0	1	2	0	0	0	0	0	0	0	1	0	0	0	0	0	0	0	0	0	0	0	N	NO	Y	Y	Y	Y	Y	N
TAPI	U	5	4	6	6	0	0	0	6	0	0	0	0	0	0	0	0	0	0	0	6	0	0	0	0	0	0	0	0	6	0	0	0	0	0	0	0	0	0	0	0	N	HW	Y	Y	Y	Y	Y	NW
TAPI	U	6	4	9	7	2	0	0	7	0	0	0	0	0	0	0	0	0	0	0	7	0	0	0	0	0	0	0	0	7	0	0	0	0	0	0	0	0	0	0	0	N	HW	Y	Y	Y	Y	Y	TV
TAPI	U	7	4	6	5	1	0	0	5	0	0	0	0	0	0	0	0	0	0	0	5	0	0	0	0	0	0	0	0	5	0	0	0	0	0	0	0	0	0	0	0	N	NO	Y	Y	Y	Y	Y	TV
TAPI	U	8	4	6	5	1	0	0	5	0	0	0	0	0	0	0	0	0	0	0	5	0	0	0	0	0	0	0	0	5	0	0	0	0	0	0	0	0	0	0	0	N	NW	Y	Y	Y	N	N	NW/P
TAPI	U	9	4	4	4	0	0	0	4	0	0	0	0	0	0	0	0	0	0	0	4	0	0	0	0	0	0	0	0	4	0	0	0	0	0	0	0	0	0	0	0		BN	N	N	Y	N	N	TV
TAPI	U	10	4	6	6	0	0	0	0	0	0	0	0	0	0	6	0	0	0	0	0	0	0	0	0	0	0	0	0	0	0	0	0	0	0	0	0	0	0	0	0		N	N	N	N	N	N	N
TAPI	U	11	4	6	5	1	0	0	4	0	0	0	0	1	0	0	0	0	0	0	4	0	0	0	0	0	0	0	0	4	0	0	0	0	0	0	0	0	0	0	0		N	NA	NA	NA	NA	NA	TV
TAPI	U	12	4	6	6	0	0	0	6	0	0	0	0	0	0	0	0	0	0	0	6	0	0	0	0	0	0	0	0	6	0	0	0	0	0	0	0	0	0	0	0		N	N	N	N	N	N	TV
TAPI	U	13	4	2	2	0	0	0	0	0	0	0	0	0	0	1	1	0	0	0	0	0	0	0	0	0	0	0	0	0	0	0	0	0	0	0	0	0	0	0	0		N	N	N	N	N	N	N
TAPI	U	14	4	7	7	0	0	0	4	0	0	0	3	0	0	0	0	0	0	0	0	4	0	0	0	0	0	0	0	0	0	0	0	0	0	0	0	0	0	0	0		N	NA	NA	NA	NA	NA	N
TAPI	U	15	4	1	1	0	0	0	0	0	1	0	0	0	0	0	0	0	0	0	0	0	0	0	0	0	0	0	0	0	0	0	0	0	0	0	0	0	0	0	0		BN	N	N	N	N	N	TV
TAPI	U	16	4	6	6	0	0	0	6	0	0	0	0	0	0	0	0	0	0	0	6	0	0	0	0	0	0	0	0	6	0	0	0	0	0	0	0	0	0	0	0	Y	BN	Y	Y	Y	Y	Y	N
TAPI	U	17	4	4	4	0	0	0	4	0	0	0	0	0	0	0	0	0	0	0	4	0	0	0	0	0	0	0	0	4	0	0	0	0	0	0	0	0	0	0	0	N	TV/RD/P	Y	Y	Y	Y	Y	TV/RD
TAPI	U	18	4	5	4	1	0	0	4	0	0	0	0	0	0	0	0	0	0	0	4	0	0	0	0	0	0	0	0	4	0	0	0	0	0	0	0	0	0	0	0	N	TV/RD/P	Y	Y	Y	Y	Y	TV/P
TAPI	U	19	4	5	5	0	0	0	5	0	0	0	0	0	0	0	0	0	0	0	5	0	0	0	0	0	0	0	0	5	0	0	0	0	0	0	0	0	0	0	0	N	P/TV	Y	Y	Y	N	N	TV/P
TAPI	U	20	4	3	3	0	0	0	3	0	0	0	0	0	0	0	0	0	0	0	3	0	0	0	0	0	0	0	0	3	0	0	0	0	0	0	0	0	0	0	0	N	TV/P	Y	Y	Y	Y	Y	TV/P
TAPI	U	21	4	5	5	0	0	0	5	0	0	0	0	0	0	0	0	0	0	0	5	0	0	0	0	0	0	0	0	5	0	0	0	0	0	0	0	0	0	0	0	N	TV/RD/P	Y	Y	Y	N	N	TV/P
TAPI	U	22	4	3	3	0	0	0	2	0	0	0	0	0	0	1	0	0	0	0	2	0	0	0	0	0	0	0	0	2	0	0	0	0	0	0	0	0	0	0	0	N	TV/P	Y	Y	Y	N	N	TV/P
TAPI	U	23	4	7	7	0	0	0	5	0	0	0	0	0	0	2	0	0	0	0	5	0	0	0	0	0	0	0	0	5	0	0	0	0	0	0	0	0	0	0	0	N	TV/P	Y	Y	Y	Y	Y	TV/P
TAPI	U	24	4	4	4	0	0	0	2	0	0	0	1	0	0	1	0	0	0	0	2	0	0	0	0	0	0	0	0	2	0	0	0	0	0	0	0	0	0	0	0	N	TV/P/HW	Y	Y	Y	Y	Y	TV/P/HW
TAPI	U	25	4	5	5	0	0	0	5	0	0	0	0	0	0	0	0	0	0	0	5	0	0	0	0	0	0	0	0	5	0	0	0	0	0	0	0	0	0	0	0	N	N	N	N	Y	N	N
TAPI	U	26	4	7	7	0	0	0	6	0	0	0	0	0	0	1	0	0	0	0	5	0	1	0	0	0	0	0	0	5	0	0	0	0	0	0	0	0	0	0	0	N	BN	N	N	N	N	Y
TAPI	U	27	4	5	5	0	0	0	5	0	0	0	0	0	0	0	0	0	0	0	0	0	5	0	0	0	0	0	0	0	0	0	0	0	0	0	0	0	0	0	0	N	BN	N	N	N	N	N
TAPI	U	28	4	3	3	0	0	0	3	0	0	0	0	0	0	0	0	0	0	0	3	0	0	0	0	0	0	0	0	3	0	0	0	0	0	0	0	0	0	0	0	N	HW	N	N	N	N	N
TAPI	U	29	4	5	5	0	0	0	5	0	0	0	0	0	0	0	0	0	0	0	5	0	0	0	0	0	0	0	0	5	0	0	0	0	0	0	0	0	0	0	0	N	N	N	N	N	N	N
TAPI	U	30	4	2	2	0	0	0	1	0	0	0	0	0	0	0	1	0	0	0	1	0	0	0	0	0	0	0	0	1	0	0	0	0	0	0	0	0	0	0	0	N	TV/BN	Y	N	N	N	N
TAPI	U	31	4	4	4	0	0	0	3	0	0	0	0	0	0	1	0	0	0	0	3	0	0	0	0	0	0	0	0	3	0	0	0	0	0	0	0	0	0	0	0	N	HW	Y	N	N	N	Y
TAPI	U	32	4	5	4	1	0	0	4	0	0	0	0	0	0	0	0	0	0	0	4	0	0	0	0	0	0	0	0	4	0	0	0	0	0	0	0	0	0	0	0	N	N	N	N	N	N	Y
[truncated: 1 more columns]

## Sheet: SURAT-R
Town/ District	Rural/ urban	HH No	Cluster no.	Total Pop	Eligible Pop	Not eligible (C,P,S)			DEC given	If No enter codes as											If Y consumed	If Not consumed reasons								If consumed any SE												knew a case of lymphodema Y/ N	source of HE	a	b	c	d	e	Most effective means of IEC
						Children < 2 years	Pregnant	Sickness	Yes	Missed	Refu	T	Dn	Children	Elderly	Sickness	Absent	Pregnant	No reason	Locked	Yes	Refused	No Reason	Absent	Sickness	Afraid of S/E	old age	Forgot	Misplaced	No SE	Sedation	Vertigo	Headache	Body pain	Nausea/ vomiting	Acidity	Diarrhoea	Blurring of vision	Fever	Drowsiness	Skin rash
SURAT	U	1	1	5	5	0	0	0	5	0	0	0	0	0	0	0	0	0	0	0	5	0	0	0	0	0	0	0	0	5	0	0	0	0	0	0	0	0	0	0	0	N	HW	Y	Y	Y	Y	Y	TV/RD
SURAT	U	2	1	4	4	0	0	0	4	0	0	0	0	0	0	0	0	0	0	0	4	0	0	0	0	0	0	0	0	4	0	0	0	0	0	0	0	0	0	0	0	N	FHW	Y	Y	Y	Y	Y	TV/RD
SURAT	U	3	1	5	5	0	0	0	5	0	0	0	0	0	0	0	0	0	0	0	5	0	0	0	0	0	0	0	0	5	0	0	0	0	0	0	0	0	0	0	0	N	FHW	Y	Y	Y	Y	Y	TV
SURAT	U	4	1	3	3	0	0	0	3	0	0	0	0	0	0	0	0	0	0	0	3	0	0	0	0	0	0	0	0	3	0	0	0	0	0	0	0	0	0	0	0	N	FHW	Y	Y	Y	Y	Y	TV/RD
SURAT	U	5	1	5	5	0	0	0	5	0	0	0	0	0	0	0	0	0	0	0	5	0	0	0	0	0	0	0	0	5	0	0	0	0	0	0	0	0	0	0	0	N	TV/RD	Y	Y	Y	Y	Y
SURAT	U	6	1	3	3	0	0	0	0	0	0	0	0	0	0	0	0	0	0	3	0	0	0	0	0	0	0	0	0	0	0	0	0	0	0	0	0	0	0	0	0	N	TV/RD	Y	Y	Y	Y	Y	TV
SURAT	U	7	1	4	4	0	0	0	4	0	0	0	0	0	0	0	0	0	0	0	4	0	0	0	0	0	0	0	0	4	0	0	0	0	0	0	0	0	0	0	0	N	FHW	Y	Y	Y	Y	Y	TV/RD/NW
SURAT	U	8	1	4	4	0	0	0	4	0	0	0	0	0	0	0	0	0	0	0	4	0	0	0	0	0	0	0	0	4	0	0	0	0	0	0	0	0	0	0		N	P	Y	Y	Y	Y	Y	TV/RD
SURAT	U	9	1	4	4	0	0	0	4	0	0	0	0	0	0	0	0	0	0	0	4	0	0	0	0	0	0	0	0	4	0	0	0	0	0	0	0	0	0	0	0	N	FHW	Y	Y	Y	Y	Y	TV/RD
SURAT	U	10	1	4	4	0	0	0	4	0	0	0	0	0	0	0	0	0	0	0	4	0	0	0	0	0	0	0	0	4	0	0	0	0	0	0	0	0	0	0	0	N	FHW	Y	Y	Y	Y	Y	TV/RD
SURAT	U	11	1	3	3	0	0	0	3	0	0	0	0	0	0	0	0	0	0	0	3	0	0	0	0	0	0	0	0	3	0	0	0	0	0	0	0	0	0	0	0	N	FHW	Y	Y	Y	Y	Y	TV/RD
SURAT	U	12	1	4	4	0	0	0	4	0	0	0	0	0	0	0	0	0	0	0	4	0	0	0	0	0	0	0	0	4	0	0	0	0	0	0	0	0	0	0	0	N	FHW	Y	Y	Y	Y	Y	TV/RD
SURAT	U	13	1	5	5	0	0	0	5	0	0	0	0	0	0	0	0	0	0	0	5	0	0	0	0	0	0	0	0	5	0	0	0	0	0	0	0	0	0	0	0	N	FHW	Y	Y	Y	Y	Y	TV/RD
SURAT	U	14	1	3	3	0	0	0	3	0	0	0	0	0	0	0	0	0	0	0	3	0	0	0	0	0	0	0	0	3	0	0	0	0	0	0	0	0	0	0	0	N	FHW	Y	Y	Y	Y	Y	TV/RD
SURAT	U	15	1	3	3	0	0	0	0	0	0	0	0	0	0	0	0	0	0	3	0	0	0	0	0	0	0	0	0	0	0	0	0	0	0	0	0	0	0	0	0	N	FHW	Y	Y	Y	Y	Y	TV/RD
SURAT	U	16	1	4	4	0	0	0	4	0	0	0	0	0	0	0	0	0	0	0	4	0	0	0	0	0	0	0	0	4	0	0	0	0	0	0	0	0	0	0	0	N	FHW	Y	Y	Y	Y	Y	TV/RD
SURAT	U	17	1	5	5	0	0	0	2	0	0	0	3	0	0	0	0	0	0	0	2	0	0	0	0	0	0	0	0	2	0	0	0	0	0	0	0	0	0	0	0	N	HW	N	Y	Y	N	N	TV
SURAT	U	18	1	5	4	1	0	0	4	0	0	0	0	0	0	0	0	0	0	0	4	0	0	0	0	0	0	0	0	4	0	0	0	0	0	0	0	0	0	0	0	N	HW	N	Y	Y	N	N	MK
SURAT	U	19	1	5	5	0	0	0	5	0	0	0	0	0	0	0	0	0	0	0	5	0	0	0	0	0	0	0	0	5	0	0	0	0	0	0	0	0	0	0	0	N	MK	N	Y	Y	N	N	TV
SURAT	U	20	1		4	0	0	0	0	0	0	0	0	0	0	0	0	0	0	4	0	0	0	0	0	0	0	0	0	0	0	0	0	0	0	0	0	0	0	0	0	N	BN/P	NA	NA	NA	NA	NA	TV/MK
SURAT	U	21	1	6	6	0	0	0	6	0	0	0	0	0	0	0	0	0	0	0	6	0	0	0	0	0	0	0	0	6	0	0	0	0	0	0	0	0	0	0	0	N	P	N	Y	Y	N	N	MK
SURAT	U	22	1	7	6	1	0	0	4	0	0	0	0	0	0	0	2	0	0	0	4	0	0	0	0	0	0	0	0	4	0	0	0	0	0	0	0	0	0	0	0	N	HW	N	Y	Y	N	N	MK
SURAT	U	23	1	7	7	0	0	0	0	0	0	7	0	0	0	0	0	0	0	0	0	0	0	0	0	0	0	0	0	0	0	0	0	0	0	0	0	0	0	0	0	N	NO	NA	NA	NA	NA	NA	MK
SURAT	U	24	1	6	6	0	0	0	0	0	0	6	0	0	0	0	0	0	0	0	0	0	0	0	0	0	0	0	0	0	0	0	0	0	0	0	0	0	0	0	0	N	NO	NA	NA	NA	NA	NA	MK
SURAT	U	25	1	5	3	0	2	0	3	0	0	0	0	0	0	0	0	2	0	0	3	0	0	0	0	0	0	0	0	3	0	0	0	0	0	0	0	0	0	0	0	N	FHW	N	Y	Y	Y	Y	TV
SURAT	U	26	1	2	2	0	0	0	0	0	0	0	0	0	0	0	0	0	2	0	0	0	0	0	0	0	0	0	0	0	0	0	0	0	0	0	0	0	0	0	0	N	NO	NA	NA	NA	NA	NA	NO
SURAT	U	27	1	5	5	0	0	0	3	0	0	0	0	0	2	0	0	0	0	0	3	0	0	0	0	0	0	0	0	3	0	0	0	0	0	0	0	0	0	0	0	N	FHW	N	Y	Y	N	N	MK
SURAT	U	28	1	3	3	0	0	0	0	0	0	3	0	0	0	0	0	0	0	0	0	0	0	0	0	0	0	0	0	0	0	0	0	0	0	0	0	0	0	0	0	N	NO	NA	NA	NA	NA	NA	MK
SURAT	U	29	1	6	6	0	0	0	6	0	0	0	0	0	0	0	0	0	0	0	6	0	0	0	0	0	0	0	0	6	0	0	0	0	0	0	0	0	0	0	0	N	BN	N	Y	Y	Y	Y	MK
SURAT	U	30	1	6	6	0	0	0	6	0	0	0	0	0	0	0	0	0	0	0	6	0	0	0	0	0	0	0	0	6	0	0	0	0	0	0	0	0	0	0	0	N	NW	N	Y	Y	Y	Y	TV
SURAT	U	31	1	3	3	0	0	0	2	0	0	0	1	0	0	0	0	0	0	0	2	0	0	0	0	0	0	0	0	2	0	0	0	0	0	0	0	0	0	0	0	N	FHW	N	Y	Y	N	N	MK
SURAT	U	32	1	4	4	0	0	0	4	0	0	0	0	0	0	0	0	0	0	0	4	0	0	0	0	0	0	0	0	4	0	0	0	0	0	0	0	0	0	0	0	N	HW	N	Y	Y	N	N	MK
SURAT	R	1	2	6	6	0	0	0	6	0	0	0	0	0	0	0	0	0	0	0	6	0	0	0	0	0	0	0	0	6	0	0	0	0	0	0	0	0	0	0	0	N	FHW	Y	Y	Y	Y	Y	TV/RD
SURAT	R	2	2	6	6	0	0	0	6	0	0	0	0	0	0	0	0	0	0	0	6	0	0	0	0	0	0	0	0	6	0	0	0	0	0	0	0	0	0	0	0	N	FHW	Y	Y	Y	Y	Y	TV/RD
SURAT	R	3	2	3	3	0	0	0	3	0	0	0	0	0	0	0	0	0	0	0	3	0	0	0	0	0	0	0	0	3	0	0	0	0	0	0	0	0	0	0	0	N	FHW	Y	Y	Y	Y	Y	TV/RD
SURAT	R	4	2	4	4	0	0	0	4	0	0	0	0	0	0	0	0	0	0	0	4	0	0	0	0	0	0	0	0	4	0	0	0	0	0	0	0	0	0	0	0	N	FHW	Y	Y	Y	Y	Y	TV/RD
SURAT	R	5	2	4	4	0	0	0	4	0	0	0	0	0	0	0	0	0	0	0	4	0	0	0	0	0	0	0	0	4	0	0	0	0	0	0	0	0	0	0	0	N	FHW	Y	Y	Y	Y	Y	TV/RD
SURAT	R	6	2	2	2	0	0	0	2	0	0	0	0	0	0	0	0	0	0	0	2	0	0	0	0	0	0	0	0	2	0	0	0	0	0	0	0	0	0	0	0	N	FHW	Y	Y	Y	Y	Y	NO
SURAT	R	7	2	3	3	0	0	0	3	0	0	0	0	0	0	0	0	0	0	0	3	0	0	0	0	0	0	0	0	3	0	0	0	0	0	0	0	0	0	0	0	N	FHW	Y	Y	Y	Y	Y	TV/RD
SURAT	R	8	2	3	3	0	0	0	3	0	0	0	0	0	0	0	0	0	0	0	3	0	0	0	0	0	0	0	0	3	0	0	0	0	0	0	0	0	0	0	0	N	FHW	Y	Y	Y	Y	Y	TV/RD
SURAT	R	9
SURAT	R	10
SURAT	R	11
SURAT	R	12	2
SURAT	R	13	2
SURAT	R	14	2
SURAT	R	15	2
SURAT	R	16	2
SURAT	R	17	2	5	4	0	1	0	4	0	0	0	0	0	0	0	0	0	0	0	4	0	0	0	0	0	0	0	0	4	0	0	0	0	0	0	0	0	0	0	0	N	FHW	N	Y	Y	Y	Y	MK
SURAT	R	18	2	2	2	0	0	0	2	0	0	0	0	0	0	0	0	0	0	0	2	0	0	0	0	0	0	0	0	2	0	0	0	0	0	0	0	0	0	0	0	N	HW	N	Y	Y	Y	N	MK
SURAT	R	19	2	4	4	0	0	0	3	0	0	0	0	0	0	1	0	0	0	0	3	0	0	0	0	0	0	0	0	3	0	0	0	0	0	0	0	0	0	0	0	N	HW	N	Y	Y	Y	Y	TV
SURAT	R	20	2	3	3	0	0	0	3	0	0	0	0	0	0	0	0	0	0	0	3	0	0	0	0	0	0	0	0	3	0	0	0	0	0	0	0	0	0	0	0	N	HW	N	Y	Y	Y	N	MK
SURAT	R	21	2	5	4	0	0	1	2	0	0	0	0	0	0	0	2	0	0	0	2	0	0	0	0	0	0	0	0	2	0	0	0	0	0	0	0	0	0	0	0	N	HW	N	Y	Y	Y	N	TV
SURAT	R	22	2	3	3	0	0	0	3	0	0	0	0	0	0	0	0	0	0	0	3	0	0	0	0	0	0	0	0	3	0	0	0	0	0	0	0	0	0	0	0	N	NW	N	Y	Y	Y	N	MK
SURAT	R	23	2	3	3	0	0	0	3	0	0	0	0	0	0	0	0	0	0	0	3	0	0	0	0	0	0	0	0	3	0	0	0	0	0	0	0	0	0	0	0	N	FHW	Y	Y	Y	Y	Y	P
SURAT	R	24	2	3	3	0	0	0	3	0	0	0	0	0	0	0	0	0	0	0	3	0	0	0	0	0	0	0	0	3	0	0	0	0	0	0	0	0	0	0	0	N	FHW	N	Y	Y	Y	Y	TV
SURAT	R	25	2	3	3	0	0	0	3	0	0	0	0	0	0	0	0	0	0	0	3	0	0	0	0	0	0	0	0	3	0	0	0	0	0	0	0	0	0	0	0	N	FHW	N	Y	Y	Y	Y	HW
SURAT	R	26	2	2	2	0	0	0	2	0	0	0	0	0	0	0	0	0	0	0	2	0	0	0	0	0	0	0	0	2	0	0	0	0	0	0	0	0	0	0	0	N	FHW	Y	Y	Y	N	N	HW
SURAT	R	27	2	4	4	0	0	0	4	0	0	0	0	0	0	0	0	0	0	0	4	0	0	0	0	0	0	0	0	4	0	0	0	0	0	0	0	0	0	0	0	N	HW	N	Y	Y	N	N	P
SURAT	R	28	2	3	3	0	0	0	3	0	0	0	0	0	0	0	0	0	0	0	3	0	0	0	0	0	0	0	0	3	0	0	0	0	0	0	0	0	0	0	0	N	HW	N	Y	Y	N	N	O
SURAT	R	29	2	3	3	0	0	0	3	0	0	0	0	0	0	0	0	0	0	0	3	0	0	0	0	0	0	0	0	3	0	0	0	0	0	0	0	0	0	0	0	N	HW	Y	Y	Y	N	N	TV
SURAT	R	30	2	3	3	0	0	0	3	0	0	0	0	0	0	0	0	0	0	0	3	0	0	0	0	0	0	0	0	3	0	0	0	0	0	0	0	0	0	0	0	N	HW	Y	Y	Y	N	N	TV
SURAT	R	31	2	5	5	0	0	0	5	0	0	0	0	0	0	0	0	0	0	0	5	0	0	0	0	0	0	0	0	5	0	0	0	0	0	0	0	0	0	0	0	N	HW	N	Y	Y	Y	Y	MK
SURAT	R	32	2	2	2	0	0	0	2	0	0	0	0	0	0	0	0	0	0	0	0	0	0	0	2	0	0	0	0	0	0	0	0	0	0	0	0	0	0	0	0	N	HW	Y	Y	Y	Y	Y	MK
SURAT	R	1	3	6	6	0	0	0	6	0	0	0	0	0	0	0	0	0	0	0	6	0	0	0	0	0	0	0	0	6	0	0	0	0	0	0	0	0	0	0	0	N	FHW	Y	Y	Y	Y	Y	TV
SURAT	R	2	3	7	7	0	0	0	7	0	0	0	0	0	0	0	0	0	0	0	7	0	0	0	0	0	0	0	0	7	0	0	0	0	0	0	0	0	0	0	7	N	NO	Y	Y	Y	Y	Y
SURAT	R	3	3	2	2	0	0	0	2	0	0	0	0	0	0	0	0	0	0	0	2	0	0	0	0	0	0	0	0	2	0	0	0	0	0	0	0	0	0	0	0	N	FHW	Y	Y	Y	Y	Y	TV/RD
SURAT	R	4	3	5	4	0	1	0	4	0	0	0	0	0	0	0	0	0	0	0	4	0	0	0	0	0	0	0	0	4	0	0	0	0	0	0	0	0	0	0	0	N	FHW	Y	Y	Y	Y	Y	TV/RD
SURAT	R	5	3	4	4	0	0	0	4	0	0	0	0	0	0	0	0	0	0	0	4	0	0	0	0	0	0	0	0	4	0	0	0	0	0	0	0	0	0	0	0	N	FHW	Y	Y	Y	Y	Y	TV/RD
SURAT	R	6	3	7	7	0	0	0	7	0	0	0	0	0	0	0	0	0	0	0	7	0	0	0	0	0	0	0	0	7	0	0	0	0	0	0	0	0	0	0	0	N	FHW	Y	Y	Y	Y	Y	TV/RD
SURAT	R	7
SURAT	R	8	3	7	7	0	0	0	7	0	0	0	0	0	0	0	0	0	0	0	7	0	0	0	0	0	0	0	0	7	0	0	0	0	0	0	0	0	0	0	0	N	FHW	Y	Y	Y	Y	Y	TV/RD
SURAT	R	9	3	3	3	0	0	0	3	0	0	0	0	0	0	0	0	0	0	0	3	0	0	0	0	0	0	0	0	3	0	0	0	0	0	0	0	0	0	0	0	N	FHW	Y	Y	Y	Y	Y	TV
SURAT	R	10	3	7	6	1	0	0	6	0	0	0	0	0	0	0	0	0	0	0	6	0	0	0	0	0	0	0	0	6	0	0	0	0	0	0	0	0	0	0	0	N	FHW	Y	Y	Y	Y	Y	TV/RD
SURAT	R	11	3	7	7	0	0	0	1	0	0	0	0	0	0	0	6	0	0	0	1	0	0	0	0	0	0	0	0	1	0	0	0	0	0	0	0	0	0	0	0	N	MHW	Y	Y	Y	Y	Y	TV/RD
SURAT	R	12	3	4	4	0	0	0	4	0	0	0	0	0	0	0	0	0	0	0	4	0	0	0	0	0	0	0	0	4	0	0	0	0	0	0	0	0	0	0	0	N	MHW	Y	Y	Y	Y	Y	TV/RD
SURAT	R	13	3	5	5	0	0	0	5	0	0	0	0	0	0	0	0	0	0	0	5	0	0	0	0	0	0	0	0	5	0	0	0	0	0	0	0	0	0	0	0	N	HW	Y	Y	Y	Y	Y	TV/RD
SURAT	R	14	3	6	6	0	0	0	6	0	0	0	0	0	0	0	0	0	0	0	6	0	0	0	0	0	0	0	0	6	0	0	0	0	0	0	0	0	0	0	0	N	HW	Y	Y	Y	Y	Y	TV/RD
SURAT	R	15	3	6	6	0	0	0	6	0	0		0	0	0	0	0	0	0	0	6	0	0	0	0	0	0		0	6	0	0	0	0	0	0	0	0	0	0	0	N	HW	Y	Y	Y	Y	Y	TV/RD
SURAT	R	16	3	6	6	0	0	0	6	0	0	0	0	0	0	0	0	0	0	0	6	0	0	0	0	0	0	0	0	6	0	0	0	0	0	0	0	0	0	0	0	N	RD	Y	Y	Y	Y	Y	TV
SURAT	R	17	3	3	2	1	0	0	2	0	0	0	0	0	0	0	0	0	0	0	2	0	0	0	0	0	0	0	0	2	0	0	0	0	0	0	0	0	0	0	0	N	FHW	Y	Y	Y	Y	Y	TV
SURAT	R	18	3	5	5	0	0	0	5	0	0	0	0	0	0	0	0	0	0	0	5	0	0	0	0	0	0	0	0	5	0	0	0	0	0	0	0	0	0	0		N	TV	Y	Y	Y	Y	Y	TV
SURAT	R	19	3	4	4	0	0	0	4	0	0	0	0	0	0	0	0	0	0	0	4	0	0	0	0	0	0	0	0	4	0	0	0	0	0	0	0	0	0	0	0	N	MHW	Y	Y	Y	Y	Y	TV/RD
SURAT	R	20	3	4	4	0	0	0	2	0	0	0	0	0	0	0	2	0	0	0	2	0	0	0	0	0	0	0	0	2	0	0	0	0	0	0	0	0	0	0	0	N	TV	Y	Y	Y	Y	Y	TV
SURAT	R	21	3	5	5	0	0	0	5	0	0	0	0	0	0	0	0	0	0	0	5	0	0	0	0	0	0	0	0	5	0	0	0	0	0	0	0	0	0	0	0	N	HW	Y	Y	Y	Y	Y	TV
SURAT	R	22	3	6	5	0	1	0	5	0	0	0	0	0	0	0	0	1	0	0	5	0	0	0	0	0	0	0	0	5	0	0	0	0	0	0	0	0	0	0	0	N	HW	Y	Y	Y	Y	Y	TV
SURAT	R	23	3	6	5	0	1	0	5	0	0	0	0	0	0	0	0	1	0	0	5	0	0	0	0	0	0	0	0	5	0	0	0	0	0	0	0	0	0	0	0	N	HW	Y	Y	Y	Y	Y	TV
SURAT	R	24	3	5	5	0	0	0	5	0	0	0	0	0	0	0	0	0	0	0	5	0	0	0	0	0	0	0	0	5	0	0	0	0	0	0	0	0	0	0	0	N	TV	Y	Y	Y	Y	Y	TV
SURAT	R	25	3	6	6	0	0	0	6	0	0	0	0	0	0	0	0	0	0	0	6	0	0	0	0	0	0	0	0	6	0	0	0	0	0	0	0	0	0	0	0	N	TV	Y	Y	Y	Y	Y	TV
SURAT	R	26	3	5	5	0	0	0	5	0	0	0	0	0	0	0	0	0	0	0	5	0	0	0	0	0	0	0	0	5	0	0	0	0	0	0	0	0	0	0	0	N	TV	Y	Y	Y	Y	Y	TV
SURAT	R	27	3	8	8	0	0	0	8	0	0	0	0	0	0	0	0	0	0	0	8	0	0	0	0	0	0	0	0	8	0	0	0	0	0	0	0	0	0	0	0	N	TV	Y	Y	Y	Y	Y	TV
SURAT	R	28	3	6	5	1	0	0	5	0	0	0	0	0	0	0	0	0	0	0	5	0	0	0	0	0	0	0	0	5	0	0	0	0	0	0	0	0	0	0	0	N	TV	Y	Y	Y	Y	Y	TV
SURAT	R	29	3	2	2	0	0	0	0	0	0	0	0	0	0	0	0	0	0	2	0	0	0	0	0	0	0	0	0	0	0	0	0	0	0	0	0	0	0	0	0	N	NO	NA	NA	NA	NA	NA
SURAT	R	30	3	3	3	0	0	0	3	0	0	0	0	0	0	0	0	0	0	0	3	0	0	0	0	0	0	0	0	3	0	0	0	0	0	0	0	0	0	0	0	N	HW	Y	Y	Y	Y	Y	TV
SURAT	R	31	3	3	3	0	0	0	3	0	0	0	0	0	0	0	0	0	0	0	3	0	0	0	0	0	0	0	0	3	0	0	0	0	0	0	0	0	0	0	0	N	HW	Y	Y	Y	Y	Y	TV
SURAT	R	32	3	3	3	0	0	0	3	0	0	0	0	0	0	0	0	0	0	0	3	0	0	0	0	0	0	0	0	3	0	0	0	0	0	0	0	0	0	0	0	N	HW	Y	Y	Y	Y	Y	TV
SURAT	R	1	4	4	4	0	0	0	4	0	0	0	0	0	0	0	0	0	0	0	4	0	0	0	0	0	0	0	0	4	0	0	0	0	0	0	0	0	0	0	0	N		Y	Y	Y	Y	Y
SURAT	R	2	4	4	4	0	0	0	4	0	0	0	0	0	0	0	0	0	0	0	4	0	0	0	0	0	0	0	0	4	0	0	0	0	0	0	0	0	0	0	0	N		Y	Y	Y	Y	Y	TV
SURAT	R	3	4	4	4	0	0	0	4	0	0	0	0	0	0	0	0	0	0	0	4	0	0	0	0	0	0	0	0	4	0	0	0	0	0	0	0	0	0	0	0	N	FHW	Y	Y	Y	Y	Y	TV
SURAT	R	4	4	6	6	0	0	0	6	0	0	0	0	0	0	0	0	0	0	0	6	0	0	0	0	0	0	0	0	6	0	0	0	0	0	0	0	0	0	0	0	N	FHW	Y	Y	Y	Y	Y	TV
SURAT	R	5	4	6	6	0	0	0	6	0	0	0	0	0	0	0	0	0	0	0	6	0	0	0	0	0	0	0	0	6	0	0	0	0	0	0	0	0	0	0	0	N		Y	Y	Y	Y	Y	TV
SURAT	R	6	4	6	6	0	0	0	6	0	0	0	0	0	0	0	0	0	0	0	6	0	0	0	0	0	0	0	0	6	0	0	0	0	0	0	0	0	0	0	0	N	FHW	Y	Y	Y	Y	Y	TV
SURAT	R	7	4	4	4	0	0	0	4	0	0	0	0	0	0	0	0	0	0	0	4	0	0	0	0	0	0	0	0	4	0	0	0	0	0	0	0	0	0	0	0	N	FHW	Y	Y	Y	Y	Y	TV
SURAT	R	8	4	3	3	0	0	0	3	0	0	0	0	0	0	0	0	0	0	0	3	0	0	0	0	0	0	0	0	3	0	0	0	0	0	0	0	0	0	0	0	N	FHW	Y	Y	Y	Y	Y	TV/RD
SURAT	R	9	4	7	7	0	0	0	7	0	0	0	0	0	0	0	0	0	0	0	7	0	0	0	0	0	0	0	0	7	0	0	0	0	0	0	0	0	0	0	0	N	HW	Y	Y	Y	Y	Y	TV
SURAT	R	10	4	2	2	0	0	0	2	0	0	0	0	0	0	0	0	0	0	0	1	0	0	1	0	0	0	0	0	1	0	0	0	0	0		0	0	0	0	0	N	FHW	Y	Y	Y	Y	Y	TV
SURAT	R	11	4	5	5	0	0	0	5	0	0	0	0	0	0	0	0	0	0	0	5	0	0	0	0	0	0	0	0	5	0	0	0	0	0	0	0	0	0	0	0	N	FHW	Y	Y	Y	Y	Y	TV
SURAT	R	12	4	9	9	0	0	0	9	0	0	0	0	0	0	0	0	0	0	0	9	0	0	0	0	0	0	0	0	9	0	0	0	0	0	0	0	0	0	0	0	N	FHW	Y	Y	Y	Y	Y	TV/RD
SURAT	R	13	4	4	4	0	0	0	4	0	0	0	0	0	0	0	0	0	0	0	4	0	0	0	0	0	0	0	0	4	0	0	0	0	0	0	0	0	0	0	0	N		Y	Y	Y	Y	Y
SURAT	R	14	4	4	4	0	0	0	4	0	0	0	0	0	0	0	0	0	0	0	4	0	0	0	0	0	0	0	0	4	0	0	0	0	0	0	0	0	0	0	0	N		Y	Y	Y	Y	Y
SURAT	R	15	4	3	3	0	0	0	3	0	0	0	0	0	0	0	0	0	0	0	3	0	0	0	0	0	0	0	0	3	0	0	0	0	0	0	0	0	0	0	0	N		Y	Y	Y	Y	Y
SURAT	R	16	4	4	3	1	0	0	3	0	0	0	0	0	0	0	0	0	0	0	3	0	0	0	0	0	0	0	0	3	0	0	0	0	0	0	0	0	0	0	0	N		Y	Y	Y	Y	Y
SURAT	R	17	4	5	5	0	0	0	5	0	0	0	0	0	0	0	0	0	0	0	5	0	0	0	0	0	0	0	0	5	0	0	0	0	0	0	0	0	0	0	0	N	RD	Y	Y	Y	Y	Y	TV
SURAT	R	18	4	3	3	0	0	0	3	0	0	0	0	0	0	0	0	0	0	0	3	0	0	0	0	0	0	0	0	3	0	0	0	0	0	0	0	0	0	0	0	N	HW	Y	Y	Y	Y	Y	TV
SURAT	R	19	4	4	4	0	0	0	4	0	0	0	0	0	0	0	0	0	0	0	4	0	0	0	0	0	0	0	0	4	0	0	0	0	0	0	0	0	0	0	0	N	RD	Y	Y	Y	Y	Y	TV
SURAT	R	20	4	5	5	0	0	0	4	0	0	0	0	0	0	0	1	0	0	0	4	0	0	0	0	0	0	0	0	4	0	0	0	0	0	0	0	0	0	0	0	N	HW	Y	Y	Y	Y	Y	TV
SURAT	R	21	4	6	6	0	0	0	6	0	0	0	0	0	0	0	0	0	0	0	6	0	0	0	0	0	0	0	0	6	0	0	0	0	0	0	0	0	0	0	0	N	RD	Y	Y	Y	Y	Y	TV
SURAT	R	22	4	2	2	0	0	0	2	0	0	0	0	0	0	0	0	0	0	0	2	0	0	0	0	0	0	0	0	2	0	0	0	0	0	0	0	0	0	0	0	N	NW	Y	Y	Y	Y	Y	TV
SURAT	R	23	4	5	3	1	1	0	3	0	0	0	0	0	0	0	0	0	0	0	3	0	0	0	0	0	0	0	0	3	0	0	0	0	0	0	0	0	0	0	0	N	TV	Y	Y	Y	Y	Y	RD
SURAT	R	24	4	5	5	0	0	0	5	0	0	0	0	0	0	0	0	0	0	0	5	0	0	0	0	0	0	0	0	5	0	0	0	0	0	0	0	0	0	0	0	N	HW	Y	Y	Y	Y	Y	TV
SURAT	R	25	4	7	7	0	0	0	7	0	0	0	0	0	0	0	0	0	0	0	7	0	0	0	0	0	0	0	0	7	0	0	0	0	0	0	0	0	0	0	0	N	TV	Y	Y	Y	Y	Y	RD
SURAT	R	26	4	3	3	0	0	0	3	0	0	0	0	0	0	0	0	0	0	0	3	0	0	0	0	0	0	0	0	3	0	0	0	0	0	0	0	0	0	0	0	N	RD	Y	Y	Y	Y	Y	TV
SURAT	R	27	4	7	6	1	0	0	6	0	0	0	0	0	0	0	0	0	0	0	6	0	0	0	0	0	0	0	0	6	0	0	0	0	0	0	0	0	0	0	0	N	RD	Y	Y	Y	Y	Y	TV
SURAT	R	28	4	2	2	0	0	0	2	0	0	0	0	0	0	0	0	0	0	0	2	0	0	0	0	0	0	0	0	2	0	0	0	0	0	0	0	0	0	0	0	N	TV	Y	Y	Y	Y	Y	RD
SURAT	R	29	4	8	7	1	0	0	7	0	0	0	0	0	0	0	0	0	0	0	7	0	0	0	0	0	0	0	0	7	0	0	0	0	0	0	0	0	0	0	0	N		Y	Y	Y	Y	Y
SURAT	R	30	4	4	4	0	0	0	3	0	0	0	0	0	0	0	1	0	0	0	3	0	0	0	0	0	0	0	0	3	0	0	0	0	0	0	0	0	0	0	0	N	TV	Y	Y	Y	Y	Y	RD
SURAT	R	31	4	2	2	0	0	0	2	0	0	0	0	0	0	0	0	0	0	0	2	0	0	0	0	0	0	0	0	2	0	0	0	0	0	0	0	0	0	0	0	N	RD	Y	Y	Y	Y	Y	TV
SURAT	R	32	4	4	4	0	0	0	4	0	0	0	0	0	0	0	0	0	0	0	4	0	0	0	0	0	0	0	0	4	0	0	0	0	0	0	0	0	0	0	0	N	TV	Y	Y	Y	Y	Y	RD
[truncated: 1 more columns]

## Sheet: SURAT-U
Town/ District	Rural/ urban	HH No	Cluster no.	Total Pop	Eligible Pop	Not eligible (C,P,S)			DEC given	If No enter codes as											If Y consumed	If Not consumed reasons								If consumed any SE												knew a case of lymphodema Y/ N	source of HE	a	b	c	d	e	Most effective means of IEC
						Children < 2 years	Pregnant	Sickness	Yes	Missed	Refu	T	Dn	Children	Elderly	Sickness	Absent	Pregnant	No reason	Locked	Yes	Refused	No Reason	Absent	Sickness	Afraid of S/E	old age	Forgot	Misplaced	No SE	Sedation	Vertigo	Headache	Body pain	Nausea/ vomiting	Acidity	Diarrhoea	Blurring of vision	Fever	Drowsiness	Skin rash
SURAT	U	1	1	4	4	0	0	0	4	0	0	0	0	0	0	0	0	0	0	0	4	0	0	0	0	0	0	0	0	4	0	0	0	0	0	0	0	0	0	0	0	N	P/BN	Y	Y	Y	Y	Y	BN
SURAT	U	2	1	7	7	0	0	0	7	0	0	0	0	0	0	0	0	0	0	0	7	0	0	0	0	0	0	0	0	6	0	0	0	0	1	0	0	0	0	0	0	N	HW	Y	Y	Y	Y	N	HW
SURAT	U	3	1	8	8	0	0	0	8	0	0	0	0	0	0	0	0	0	0	0	7	0	1	0	0	0	0	0	0	7	0	0	0	0	0	0	0	0	0	0	0	N	HW	Y	Y	Y	Y	Y	HW
SURAT	U	4	1	8	8	0	0	0	8	0	0	0	0	0	0	0	0	0	0	0	8	0	0	0	0	0	0	0	0	8	0	0	0	0	0	0	0	0	0	0	0	N	BN/P	Y	Y	Y	N	N
SURAT	U	5	1	4	4	0	0	0	4	0	0	0	0	0	0	0	0	0	0	0	4	0	0	0	0	0	0	0	0	4	0	0	0	0	0	0	0	0	0	0	0	N	BN/HW/P	Y	Y	Y	N	N
SURAT	U	6	1	7	7	0	0	0	7	0	0	0	0	0	0	0	0	0	0	0	7	0	0	0	0	0	0	0	0	7	0	0	0	0	0	0	0	0	0	0	0	N	NO	Y	Y	Y	N	N	N
SURAT	U	7	1	6	6	0	0	0	6	0	0	0	0	0	0	0	0	0	0	0	6	0	0	0	0	0	0	0	0	6	0	0	0	0	0	0	0	0	0	0	0	N	HW	Y	Y	Y	Y	Y	P
SURAT	U	8	1	3	2	1	0	0	2	0	0	0	0	0	0	0	0	0	0	0	2	0	0	0	0	0	0	0	0	1	0	1	0	0	0	0	0	0	0	0	0	N	NO	Y	Y	Y	Y	Y	HW
SURAT	U	9	1	4	4	0	0	0	4	0	0	0	0	0	0	0	0	0	0	0	4	0	0	0	0	0	0	0	0	3	0	1	0	0	0	0	0	0	0	0	0	N	BN/P	Y	Y	Y	Y	Y	HW/P
SURAT	U	10	1	6	4	1	1	0	4	0	0	0	0	0	0	0	0	0	0	0	4	0	0	0	0	0	0	0	0	4	0	0	0	0	0	0	0	0	0	0	0	N	HW/P	Y	Y	Y	Y	Y	P/BN
SURAT	U	11	1	3	3	0	0	0	3	0	0	0	0	0	0	0	0	0	0	0	3	0	0	0	0	0	0	0	0	3	0	0	0	0	0	0	0	0	0	0	0	N	NO	Y	Y	Y	Y	Y	NO
SURAT	U	12	1	2	2	0	0	0	2	0	0	0	0	0	0	0	0	0	0	0	2	0	0	0	0	0	0	0	0	1	0	1	0	0	0	0	0	0	0	0	0	N	HW	Y	Y	Y	Y	Y	BN
SURAT	U	13	1	2	2	0	0	0	2	0	0	0	0	0	0	0	0	0	0	0	0	0	2	0	0	0	0	0	0	0	0	0	0	0	0	0	0	0	0	0	0	N	HW	Y	Y	Y	Y	Y	BN
SURAT	U	14	1	4	4	0	0	0	4	0	0	0	0	0	0	0	0	0	0	0	4	0	0	0	0	0	0	0	0	4	0	0	0	0	0	0	0	0	0	0	0	N	HW	Y	Y	Y	Y	Y
SURAT	U	15	1	5	5	0	0	0	5	0	0	0	0	0	0	0	0	0	0	0	5	0	0	0	0	0	0	0	0	4	0	0	0	0	1	0	0	0	0	0	0	N	HW	Y	Y	Y	Y	Y
SURAT	U	16	1	5	5	0	0	0	5	0	0	0	0	0	0	0	0	0	0	0	5	0	0	0	0	0	0	0	0	5	0	0	0	0	0	0	0	0	0	0	0	N	HW	Y	Y	N	Y	NA
SURAT	U	17	1	9	8	1	0	0	8	0	0	0	0	0	0	0	0	0	0	0	8	0	0	0	0	0	0	0	0	8	0	0	0	0	0	0	0	0	0	0	0	N	HW	Y	Y	Y	Y	Y	HW
SURAT	U	18	1	6	5	1	0	0	5	0	0	0	0	0	0	0	0	0	0	0	5	0	0	0	0	0	0	0	0	0	0	0	0	0	3	0	0	0	0	2	0	N	HW	Y	Y	Y	Y	Y	NO
SURAT	U	19	1	5	5	0	0	0	0	0	0	0	0	0	0	0	0	0	0	5	0	0	0	0	0	0	0	0	0	0	0	0	0	0	0	0	0	0	0	0	0	N	NO	NA	NA	NA	NA	NA	NO
SURAT	U	20	1	3	3	0	0	0	3	0	0	0	0	0	0	0	0	0	0	0	3	0	0	0	0	0	0	0	0	3	0	0	0	0	0	0	0	0	0	0	0	N	HW	Y	Y	Y	Y	Y
SURAT	U	21	1	10	10	0	0	0	10	0	0	0	0	0	0	0	0	0	0	0	10	0	0	0	0	0	0	0	0	10	0	0	0	0	0	0	0	0	0	0	0	N	NW/TV	Y	Y	Y	Y	Y	O
SURAT	U	22	1	12	12	0	0	0	12	0	0	0	0	0	0	0	0	0	0	0	10	0	2	0	0	0	0	0	0	10	0	0	0	0	0	0	0	0	0	0	0	N	HW	NA	NA	NA	NA	NA	HW
SURAT	U	23	1	3	3	0	0	0	0	0	0	3	0	0	0	0	0	0	0	0	0	0	0		0	0	0	0	0	0	0	0	0	0	0	0	0	0	0	0	0	N	NO	NA	NA	NA	NA	NA
SURAT	U	24	1	5	5	0	0	0	0	0	0	5	0	0	0	0	0	0	0	0	0	0	0	0	0	0	0	0	0	0	0	0	0	0	0	0	0	0	0	0	0	N	HW	NA	NA	NA	NA	NA	TV
SURAT	U	25	1	4	4	0	0	0	4	0	0	0	0	0	0	0	0	0	0	0	3	1	0	0	0	0	0	0	0	3	0	0	0	0	0	0	0	0	0	0	0	N	HW	N	N	N	N	N
SURAT	U	26	1	9	9	0	0	0	0	0	0	9	0	0	0	0	0	0	0	0	0	0	0	0	0	0	0	0	0	0	0	0	0	0	0	0	0	0	0	0	0	N	HW	NA	NA	NA	NA	NA
SURAT	U	27	1	6	6	0	0	0	0	0	0	6	0	0	0	0	0	0	0	0	0	0	0	0	0	0	0	0	0	0	0	0	0	0	0	0	0	0	0	0	0	N	NO	NA	NA	NA	NA	NA
SURAT	U	28	1	5	5	0	0	0	0	0	0	5	0	0	0	0	0	0	0	5	0	0	0	0	0	0	0	0	0	0	0	0	0	0	0	0	0	0	0	0	0	N	NO	NA	NA	NA	NA	NA	NO
SURAT	U	29	1	3	3	0	0	0	0	0	0	0	0	0	0	0	0	0	0	0	0	0	0	0	0	0	0	0	0	0	0	0	0	0	0	0	0	0	0	0	0	N	NO	NA	NA	NA	NA	NA
SURAT	U	30	1	3	3	0	0	0	0	0	0	3	0	0	0	0	0	0	0	0	0	0	0	0	0	0	0	0	0	0	0	0	0	0	0	0	0	0	0	0	0	N	NO	NA	NA	NA	NA	NA	O
SURAT	U	1	2	4	4	0	0	0	4	0	0	0	0	0	0	0	0	0	0	0	4	0	0	0	0	0	0	0	0	4	0	0	0	0	0	0	0	0	0	0	0	N	NO	Y	Y	Y	Y	Y
SURAT	U	2	2	4	4	0	0	0	4	0	0	0	0	0	0	0	0	0	0	0	4	0	0	0	0	0	0	0	0	4	0	0	0	0	0	0	0	0	0	0	0	N	NO	Y	Y	Y	Y	Y
SURAT	U	3	2	4	4	0	0	0	4	0	0	0	0	0	0	0	0	0	0	0	4	0	0	0	0	0	0	0	0	4	0	0	0	0	0	0	0	0	0	0	0	N	P	Y	Y	Y	Y	Y
SURAT	U	4	2	3	3	0	0	0	3	0	0	0	0	0	0	0	0	0	0	0	3	0	0	0	0	0	0	0	0	3	0	0	0	0	0	0	0	0	0	0	0	N	NO	Y	Y	Y	Y	Y
SURAT	U	5	2	3	3	0	0	0	0	0	0	3	0	0	0	0	0	0	0	0	0	0	0	0	0	0	0	0	0	0	0	0	0	0	0	0	0	0	0	0	0	N		NA	NA	NA	NA	NA
SURAT	U	6	2	7	7	0	0	0	7	0	0	0	0	0	0	0	0	0	0	0	7	0	0	0	0	0	0	0	0	6	0	1	0	0	0	0	0	0	0	0	0	N	O	Y	Y	Y	Y	Y	N
SURAT	U	7	2	4	4	0	0	0	4	0	0	0	0	0	0	0	0	0	0	0	4	0	0	0	0	0	0	0	0	4	0	0	0	0	0	0	0	0	0	0	0	N	NO	N	N	N	N	N
SURAT	U	8	2	6	6	0	0	0	5	0	0	0	1	0	0	0	0	0	0	0	5	0	0	0	0	0	0	0	0	5	0	0	0	0	0	0	0	0	0	0	0	N		Y	Y	Y	Y	N
SURAT	U	9	2	4	4	0	0	0	4	0	0	0	0	0	0	0	0	0	0	0	4	0	0	0	0	0	0	0	0	4	0	0	0	0	0	0	0	0	0	0	0	N	NO	Y	Y	N	N	N
SURAT	U	10	2	4	4	0	0	0	4	0	0	0	0	0	0	0	0	0	0	0	4	0	0	0	0	0	0	0	0	4	0	0	0	0	0	0	0	0	0	0	0	N	HW	Y	Y	N	N	N
SURAT	U	11	2	4	4	0	0	0	4	0	0	0	0	0	0	0	0	0	0	0	4	0	0	0	0	0	0	0	0	4	0	0	0	0	0	0	0	0	0	0	0	N	NO	Y	Y	Y	Y	Y
SURAT	U	12	2	8	7	1	0	0	7	0	0	0	0	0	0	0	0	0	0	0	7	0	0	0	0	0	0	0	0	7	0	0	0	0	0	0	0	0	0	0	0	N	NO	Y	Y	Y	Y	Y
SURAT	U	13	2	4	4	0	0	0	4	0	0	0	0	0	0	0	0	0	0	0	4	0	0	0	0	0	0		0	4	0	0	0	0	0	0	0	0	0	0	0	N	NO	Y	Y	Y	Y	Y
SURAT	U	14	2	4	4	0	0	0	4	0	0	0	0	0	0	0	0	0	0	0	4	0	0	0	0	0	0	0	0	4	0	0	0	0	0	0	0	0	0	0	0	N	NO	Y	Y	Y	N	N
SURAT	U	15	2	7	7	0	0	0	7	0	0	0	0	0		0	0	0	0	0	7	0	0	0	0	0	0	0	0	7	0	0	0	0	0	0	0	0	0	0	0	N	HW	Y	Y	Y	Y	Y
SURAT	U	16	2	2	2	0	0	0	0	0	0	2	0	0	0	0	0	0	0	0	0	0	0	0	0	0	0	0	0	0	0	0	0	0	0	0	0	0	0	0	0	N	NO	NA	NA	NA	NA	NA	N
SURAT	U	17	2	5	5	0	0	0	5	0	0	0	0	0	0	0	0	0	0	0	4	1	0	0	0	0	0	0	0	4	0	0	0	0	0	0	0	0	0	0	0	N	HW/TV	N	N	N	N	N
SURAT	U	18	2	3	3	0	0	0	3	0	0	0	0	0	0	0	0	0	0	0	3	0	0	0	0	0	0		0	3	0	0	0	0	0	0	0	0	0	0	0	N	NO	NA	NA	NA	NA	NA
SURAT	U	19	2	5	5	0	0	0	5	0	0	0	0	0	0	0	0	0	0	0	0	0	5	0	0	0	0	0	0	0	0	0	0	0	0	0	0	0	0	0	0	N	BN	NA	NA	NA	NA	NA
SURAT	U	20	2	6	6	0	0	0	0	0	0	0	6	0	0	0	0	0	0	0	0	0	0	0	0	0	0	0	0	0	0	0	0	0	0	0	0	0	0	0	0	N	NO	NA	NA	NA	NA	NA
SURAT	U	21	2	4	4	0	0	0	4	0	0	0	0	0	0	0	0	0	0	0	2	2	0	0	0	0	0	0	0	2	0	0	0	0	0	0	0	0	0	0	0	N	NO	N	N	N	N	N
SURAT	U	22	2	4	4	0	0	0	4	0	0	0	0	0	0	0	0	0	0	0	4	0	0	0	0	0	0	0	0	4	0	0	0	0	0	0	0	0	0	0	0	N	HW	N	N	N	N	N
SURAT	U	23	2	7	7	0	0	0	7	0	0	0	0	0	0	0	0	0	0	0	7	0	0	0	0	0	0	0	0	7	0	0	0	0	0	0	0	0	0	0	0	N	BN/HW	Y	Y	Y	Y	Y
SURAT	U	24	2	5	4	1	0	0	4	0	0	0	0	0	0	0	0	0	0	0	4	0	0	0	0	0	0	0	0	4	0	0	0	0	0	0	0	0	0	0	0	N	NO	N	N	N	N	N
SURAT	U	25	2	2	2	0	0	0	2	0	0	0	0	0	0	0	0	0	0	0	2	0	0	0	0	0	0	0	0	2	0	0	0	0	0	0	0	0	0	0	0	N	NO	Y	Y	Y	Y	Y
SURAT	U	26	2	2	2	0	0	0	2	0	0	0	0	0	0	0	0	0	0	0	2	0	0	0	0	0	0	0	0	2	0	0	0	0	0	0	0	0	0	0	0	N	NO	Y	Y	Y	Y	Y
SURAT	U	27	2	5	5	0	0	0	5	0	0	0	0	0	0	0	0	0	0	0	5	0	0	0	0	0	0	0	0	5	0	0	0	0	0	0	0	0	0	0	0	N	TV/NW/HW	Y	Y	N	Y	Y	O
SURAT	U	28	2	4	4	0	0	0	4	0	0	0	0	0	0	0	0	0	0	0	4	0	0	0	0	0	0	0	0	4	0	0	0	0	0	0	0	0	0	0	0	N	NO	Y	Y	N	N	N
SURAT	U	29	2	2	2	0	0	0	2	0	0	0	0	0	0	0	0	0	0	0	0	0	2	0	0	0	0	0	0	0	0	0	0	0	0	0	0	0	0	0	0	N	NO	NA	NA	NA	NA	NA
SURAT	U	30	2	4	3	1	0	0	3	0	0	0	0	0	0	0	0	0	0	0	3	0	0	0	0	0	0	0	0	3	0	0	0	0	0	0	0	0	0	0	0	N	NO	NA	NA	NA	NA	NA
SURAT	U	1	3	4	4	0	0	0	4	0	0	0	0	0	0	0	0	0	0	0	0	0	4	0	0	0	0	0	0	0	0	0	0	0	0	0	0	0	0	0	0	N	HW	Y	Y	Y	Y	Y
SURAT	U	2	3	4	4	0	0	0	4	0	0	0	0	0	0	0	0	0	0	0	4	0	0	0	0	0	0	0	0	4	0	0	0	0	0	0	0	0	0	0	0	N	NO	NA	NA	NA	NA	NA
SURAT	U	3	3	4	4	0	0	0	4	0	0	0	0	0	0	0	0	0	0	0	4	0	0	0	0	0	0	0	0	4	0	0	0	0	0	0	0	0	0	0	0	N	HW	Y	Y	Y	Y	Y
SURAT	U	4	3	3	3	0	0	0	3	0	0	0	0	0	0	0	0	0	0	0	3	0	0	0	0	0	0	0	0	3	0	0	0	0	0	0	0	0	0	0	0	N	HW	Y	Y	Y	Y	Y
SURAT	U	5	3	2	2	0	0	0	2	0	0	0	0	0	0	0	0	0	0	0	2	0	0	0	0	0	0	0	0	2	0	0	0	0	0	0	0	0	0	0	0	N	HW	Y	Y	Y	Y	Y
SURAT	U	6	3	4	3	1	0	0	2	0	0	0	1	0	0	0	0	0	0	0	2	0	0	0	0	0	0	0	0	2	0	0	0	0	0	0	0	0	0	0	0	N	HW	Y	Y	N	N	N
SURAT	U	7	3	5	5	0	0	0	5	0	0	0	0	0	0	0	0	0	0	0	5	0	0	0	0	0	0	0	0	5	0	0	0	0	0	0	0	0	0	0	5	N	HW	Y	Y	Y	Y	Y
SURAT	U	8	3	6	6	0	0	0	6	0	0	0	0	0	0	0	0	0	0	0	4	2	0	0	0	0	0	0	0	4	0	0	0	0	0	0	0	0	0	0	0	N	NO	NA	NA	NA	NA	NA
SURAT	U	9	3	4	3	0	1	0	2	0	0	0	1	0	0	0	0	0	0	0	2	0	0	0	0	0	0	0	0	2	0	0	0	0	0	0	0	0	0	0	0	N	HW	Y	Y	N	N	N	O
SURAT	U	10	3	6	5	1	0	0	5	0	0	0	0	0	0	0	0	1	0	0	5	0	0	0	0	0	0	0	0	5	0	0	0	0	0	0	0	0	0	0	0	N	HW	Y	Y	N	Y	Y
SURAT	U	11	3	3	2	1	0	0	2	0	0	0	0	0	0	0	0	0	0	0	2	0	0	0	0	0	0	0	0	2	0	0	0	0	0	0	0	0	0	0	0	N	HW	Y	Y	N	N	N
SURAT	U	12	3	4	4	0	0	0	4	0	0	0	0	0	0	0	0	0	0	0	0	0	2	0	2	0	0	0	0	0	0	0	0	0	0	0	0	0	0	0	0	N	HW	Y	Y	Y	Y	Y
SURAT	U	13	3	3	3	0	0	0	2	0	0	0	1	0	0	0	0	0	0	0	2	0	0	0	0	0	0	0	0	2	0	0	0	0	0	0	0	0	0	0	0	N	BN/P	N	N	N	N	N
SURAT	U	14	3	4	3	1	0	0	3	0	0	0	0	0	0	0	0	0	0	0	3	0	0	0	0	0	0	0	0	3		0	0	0	0	0	0	0	0	0	0	N	NO	Y	Y	Y	Y	Y
SURAT	U	15	3	6	5	1	0	0	5	0	0	0	0	0	0	0	0	0	0	0	5	0	0	0	0	0	0	0	0	5	0	0	0	0	0	0	0	0	0	0	0	N	HW	Y	Y	N	Y	Y
SURAT	U	16	3	2	2	0	0	0	2	0	0	0	0	0	0	0	0	0	0	0	2	0	0	0	0	0	0	0	0	2	0	0	0	0	0	0	0	0	0	0	0	N	TV/NW/HW	Y	Y	Y	Y	Y
SURAT	U	17	3	6	6	0	0	0	6	0	0	0	0	0	0	0	0	0	0	0	6	0	0	0	0	0	0	0	0	6	0	0	0	0	0	0	0	0	0	0	0	N	HW	NA	NA	NA	NA	NA
SURAT	U	18	3	5	5	0	0	0	0	0	5	0	0	0	0	0	0	0	0	0	0	0	0	0	0	0	0	0	0	0	0	0	0	0	0	0	0	0	0	0	0	N	NO	Y	Y	Y	Y	Y
SURAT	U	19	3	5	5	0	0	0	5	0	0	0	0	0	0	0	0	0	0	0	5	0	0	0	0	0	0	0	0	5	0	0	0	0	0	0	0	0	0	0	0	N	NO	Y	Y	Y	Y	Y
SURAT	U	20	3	5	5	0	0	0	5	0	0	0	0	0	0	0	0	0	0	0	5	0	0	0	0	0	0	0	0	5	0	0	0	0	0	0	0	0	0	0	0	N	HW/TV/NW	Y	Y	Y	Y	Y
SURAT	U	21	3	4	4	0	0	0	4	0	0	0	0	0	0	0	0	0	0	0	4	0	0	0	0	0	0	0	0	4	0	0	0	0	0	0	0	0	0	0	0	N	TV/HW/BN/NW	NA	NA	NA	NA	NA
SURAT	U	22	3	2	2	0	0	0	2	0	0	0	0	0	0	0	0	0	0	0	2	0	0	0	0	0	0	0	0	2	0	0	0	0	0	0	0	0	0	0	0	N	NO	NA	NA	NA	NA	NA
SURAT	U	23	3	5	5	0	0	0	5	0	0	0	0	0	0	0	0	0	0	0	5	0	0	0	0	0	0	0	0	5	0	0	0	0	0	0	0	0	0	0	0	N	TV/HW	Y	Y	Y	Y	Y
SURAT	U	24	3	4	4	0	0	0	4	0	0	0	0	0	0	0	0	0	0	0	4	0	0	0	0	0	0	0	0	4	0	0	0	0	0	0	0	0	0	0	0	N	NO	Y	Y	Y	Y	Y
SURAT	U	25	3	5	5	0	0	0	5	0	0	0	0	0	0	0	0	0	0	0	5	0	0	0	0	0	0	0	0	5	0	0	0	0	0	0	0	0	0	0	0	N	DR	Y	Y	Y	Y	Y
SURAT	U	26	3	6	6	0	0	0	6	0	0	0	0	0	0	0	0	0	0	0	6	0	0	0	0	0	0	0	0	6	0	0	0	0	0	0	0	0	0	0	0	N	TV/BN/NW/HW	Y	Y	Y	Y	Y
SURAT	U	27	3	4	4	0	0	0	4	0	0	0	0	0	0	0	0	0	0	0	4	0	0	0	0	0	0	0	0	4	0	0	0	0	0	0	0	0	0	0	0	N	HW	Y	Y	Y	Y	Y
SURAT	U	28	3	2	2	0	0	0	2	0	0	0	0	0	0	0	0	0	0	0	2	0	0	0	0	0	0	0	0	2	0	0	0	0	0	0	0	0	0	0	0	N	HW/TV	Y	Y	Y	Y	Y
SURAT	U	29	3	4	4	0	0	0	4	0	0	0	0	0	0	0	0	0	0	0	4	0	0	0	0	0	0	0	0	4	0	0	0	0	0	0	0	0	0	0	0	N	O	Y	Y	Y	Y	Y
SURAT	U	30	3	5	5	0	0	0	3	0	0	0	2	0	0	0	0	0	0	0	3	0	0	0	0	0	0	0	0	3	0	0	0	0	0	0	0	0	0	0	0	N	TV/NW/BN	Y	Y	Y	Y	Y
SURAT	U	1	4	5	5	0	0	0	5	0	0	0	0	0	0	0	0	0	0	0	5	0	0	0	0	0	0	0	0	5	0	0	0	0	0	0	0	0	0	0	0	N	HW	Y	Y	Y	Y	Y
SURAT	U	2	4	8	8	0	0	0	8	0	0	0	0	0	0	0	0	0	0	0	8	0	0	0	0	0	0	0	0	8	0	0	0	0	0	0	0	0	0	0	0	N	HW	Y	Y	Y	Y	Y
SURAT	U	3	4	4	4	0	0	0	4	0	0	0	0	0	0	0	0	0	0	0	4	0	0	0	0	0	0	0	0	4	0	0	0	0	0	0	0	0	0	0	0	N	HW	Y	Y	Y	Y	Y
SURAT	U	4	4	3	3	0	0	0	3	0	0	0	0	0	0	0	0	0	0	0	3	0	0	0	0	0	0	0	0	3	0	0	0	0	0	0	0	0	0	0	0	N	HW	Y	Y	Y	Y	Y
SURAT	U	5	4	2	2	0	0	0	2	0	0	0	0	0	0	0	0	0	0	0	2	0	0	0	0	0	0	0	0	2	0	0	0	0	0	0	0	0	0	0	0	N	HW	Y	Y	Y	Y	Y
SURAT	U	6	4	4	4	0	0	0	4	0	0	0	0	0	0	0	0	0	0	0	4	0	0	0	0	0	0	0	0	4	0	0	0	0	0	0	0	0	0	0	0	N	HW	Y	Y	Y	Y	Y
SURAT	U	7	4	3	3	0	0	0	3	0	0	0	0	0	0	0	0	0	0	0	3	0	0	0	0	0	0	0	0	3	0	0	0	0	0	0	0	0	0	0	0	N	HW	Y	Y	Y	Y	Y
SURAT	U	8	4	3	3	0	0	0	3	0	0	0	0	0	0	0	0	0	0	0	3	0	0	0	0	0	0	0	0	3	0	0	0	0	0	0	0	0	0	0	0	N	HW/NW/BN	Y	Y	Y	Y	Y	NW
SURAT	U	9	4	4	4	0	0	0	4	0	0	0	0	0	0	0	0	0	0	0	0	4	0	0	0	0	0	0	0	0	0	0	0	0	0	0	0	0	0	0	0	N	HW	Y	Y	Y	Y	Y
SURAT	U	10	4	6	5	0	0	1	5	0	0	0	0	0	0	0	0	0	0	0	5	0	0	0	0	0	0	0	0	5	0	0	0	0	0	0	0	0	0	0	0	N	BN	Y	Y	Y	Y	Y
SURAT	U	11	4	6	6	0	0	0	6	0	0	0	0	0	0	0	0	0	0	0	6	0	0	0	0	0	0	0	0	6	0	0	0	0	0	0	0	0	0	0	0	N	NO	NA	NA	NA	NA	NA
SURAT	U	12	4	3	3	0	0	0	3	0	0	0	0	0	0	0	0	0	0	0	3	0	0	0	0	0	0	0	0	3	0	0	0	0	0	0	0	0	0	0	0	N	HW	Y	Y	Y	Y	Y
SURAT	U	13	4	3	3	0	0	0	3	0	0	0	0	0	0	0	0	0	0	0	3	0	0	0	0	0	0	0	0	3	0	0	0	0	0	0	0	0	0	0	0	N	TV/P/RD	Y	Y	Y	Y	Y
SURAT	U	14	4	2	2	0	0	0	2	0	0	0	0	0	0	0	0	0	0	0	2	0	0	0	0	0	0	0	0	2	0	0	0	0	0	0	0	0	0	0	0	N	HW	Y	Y	Y	Y	Y
SURAT	U	15	4	4	4	0	0	0	4	0	0	0	0	0	0	0	0	0	0	0	4	0	0	0	0	0	0	0	0	4	0	0	0	0	0	0	0	0	0	0	0	N	BN/P/NW	Y	Y	Y	Y	Y
SURAT	U	16	4	4	4	0	0	0	4	0	0	0	0	0	0	0	0	0	0	0	0	0	4	0	0	0	0	0	0	0	0	0	0	0	0	0	0	0	0	0	0	N	TV/NW	N	N	N	N	N
SURAT	U	17	4	4	4	0	0	0	4	0	0	0	0	0	0	0	0	0	0	0	4	0	0	0	0	0	0	0	0	4	0	0	0	0	0	0	0	0	0	0	0	N	TV/NW/HW	Y	Y	N	Y	Y
SURAT	U	18	4	3	3	0	0	0	3	0	0	0	0	0	0	0	0	0	0	0	0	3	0	0	0	0	0	0	0	0	0	0	0	0	0	0	0	0	0	0	0	N	TV/NW	N	N	N	N	N
SURAT	U	19	4	6	6	0	0	0	6	0	0	0	0	0	0	0	0	0	0	0	6	0	0	0	0	0	0	0	0	6	0	0	0	0	0	0	0	0	0	0	0	N	TV/NW/BN	N	N	N	N	N
SURAT	U	20	4	5	5	0	0	0	5	0	0	0	0	0	0	0	0	0	0	0	0	5	0	0	0	0	0	0	0	0	0	0	0	0	0	0	0	0	0	0	0	N	TV/NW	N	N	N	N	N
SURAT	U	21	4	4	4	0	0	0	4	0	0	0	0	0	0	0	0	0	0	0	4	0	0	0	0	0	0	0	0	4	0	0	0	0	0	0	0	0	0	0	0	N	TV/NW	N	N	N	N	N
SURAT	U	22	4	4	4	0	0	0	4	0	0	0	0	0	0	0	0	0	0	0	4	0	0	0	0	0	0	0	0	4	0	0	0	0	0	0	0	0	0	0	0	N	TV/NW/HW	N	N	N	N	N
SURAT	U	23	4	6	6	0	0	0	6	0	0	0	0	0	0	0	0	0	0	0	6	0	0	0	0	0	0	0	0	6	0	0	0	0	0	0	0	0	0	0	0	N	TV/HW	Y	Y	Y	Y	Y
SURAT	U	24	4	4	4	0	0	0	0	0	0	4	0	0	0	0	0	0	0	0	0	0	0	0	0	0	0	0	0	0	0	0	0	0	0	0	0	0	0	0	0	N	TV/NW/BN	NA	NA	NA	NA	NA
SURAT	U	25	4	4	4	0	0	0	4	0	0	0	0	0	0	0	0	0	0	0	4	0	0	0	0	0	0	0	0	4	0	0	0	0	0	0	0	0	0	0	0	N	TV/NW	Y	Y	Y	Y	Y
SURAT	U	26	4	5	5	0	0	0	0	0	0	5	0	0	0	0	0	0	0	0	0	0	0	0	0	0	0	0	0	0	0	0	0	0	0	0	0	0	0	0	0	N	TV/NW	NA	NA	NA	NA	NA
SURAT	U	27	4	5	5	0	0	0	5	0	0	0	0	0	0	0	0	0	0	0	5	0	0	0	0	0	0	0	0	5	0	0	0	0	0	0	0	0	0	0	0	N	TV/NW	Y	Y	Y	Y	Y
SURAT	U	28	4	6	6	0	0		6	0	0	0	0	0	0	0	0	0	0	0	6	0	0	0	0	0	0	0	0	6	0	0	0	0	0	0	0	0	0	0	0	N	TV/NW	NA	NA	NA	NA	NA
SURAT	U	29	4	4	4	0	0	0	4	0	0		0	0	0	0	0	0	0	0	4	0	0	0	0	0	0	0	0	4	0	0	0	0	0	0	0	0	0	0	0	N	TV/NW	Y	Y	Y	Y	Y
SURAT	U	30	4	5	4	0	0	0	4	0	0	0	0	0	0	0	0	0	1	0	0	0	4	0	0	0	0	0	0	0	0	0	0	0	0	0	0	0	0	0	0	N	NO	NA	NA	NA	NA	NA
SURAT	U
SURAT	U
SURAT	U
SURAT	U
SURAT	U
SURAT	U
SURAT	U
SURAT	U
[truncated: 1 more columns]

## Sheet: Sheet1
S. No.	District	Total Population	Eligible Population	DEC given	Coverage rate	DEC consumed	Compliance
					(DEC given/ Eligible population)		rate
1	Valsad	618	588	528	89.8	462	87.5
2	Navsari	566	549	515	93.8	510	99.0291
3	Tapi	650	629	566	90	510	90.106
4	Surat Urban	546	530	460	86.8	414	90
5	Surat Rural	525	512	461	90	458	99.3492
TOTAL		2905	2808	2530	90.1	2354	93.0435
