# Supplementary material for: Reaching endpoints for lymphatic filariasis elimination- results from mass drug administration and nocturnal blood surveys, South Gujarat, India
Source: PLoS Negl Trop Dis. 2017 Apr 3;11(4):e0005476. doi: 10.1371/journal.pntd.0005476 (PMC5391126; doi:10.1371/journal.pntd.0005476)
Supplement: S6 Excel Datasheet — (XLSX) [file pntd.0005476.s006.xlsx]

## Sheet: TAPI
Town/ District	Rural/ urban	HH No	Cluster no.	Total Pop	Eligible Pop	Not eligible (C,P,S)			DEC given	If No enter codes as											If Y consumed	If Not consumed reasons								If consumed any SE												knew a case of lymphodema Y/ N		a	b	c	d	e	Most effective means of IEC
						Children < 2 years	Pregnant	Sickness	Yes	Missed	Refu	T	Dn	Children	Elderly	Sickness	Absent	Pregnant	No reason	Locked	Yes	Refused	No Reason	Absent	Sickness	Afraid of S/E	old age	Forgot	Misplaced	No SE	Sedation	Vertigo	Headache	Body pain	Nausea/ vomiting	Acidity	Diarrhoea	Blurring of vision	Fever	Drowsiness	Skin rash
TAPI	U	1	1	7	7	0	0	0	7	0	0	0	0	0	0	0	0	0	0	0	7	0	0	0	0	0	0	0	0	7	0	0	0	0	0	0	0	0	0	0	0	N	H.W	N	Y	Y	Y	Y	TV
TAPI	U	2	1	5	2	0	0	3	2	0	0	0	0	0	0	3	0	0	0	0	0	0	0	0	3	0	0	0	0	2	0	0	0	0	0	0	0	0	0	0	0	N	HW	Y	Y	Y	Y	Y	TV
TAPI	U	3	1	3	3	0	0	0	3	0	0	0	0	0	0	0	0	0	0	0	0	0	0	0	0	0	0	0	0	3	0	0	0	0	0	0	0	0	0	0	0	N	HW	Y	Y	Y	Y	Y	NW
TAPI	U	4	1	8	6	1	0	1	6	0	0	0	0	1	0	1	0	0	0	0	4	0	0	0	0	0	0	0	0	6	0	0	0	0	0	0	0	0	0	0	0	N	HW	Y	Y	Y	Y	Y	TV
TAPI	U	5	1	5	2	1	1	1	2	0	0	0	0	1	0	1	0	1	0	0	6	0	0	0	0	0	0	0	0	2	0	0	0	0	0	0	0	0	0	0	0	N	HW	Y	Y	Y	Y	Y	TV
TAPI	U	6	1	6	6	0	0	0	6	0	0	0	0	0	0	0	0	0	6	0	0	0	6	0	0	0	0	0	0	6	0	0	0	0	0	0	0	0	0	0	0	N	HW	Y	Y	N	Y	Y	TV
TAPI	U	7	1	3	3	0	0	0	3	0	0	0	0	0	0	0	0	0	0	0	3	0	0	0	0	0	0	0	0	0	0	0	0	0	0	0	0	0	0	0	0	N	HW	Y	Y	Y	Y	Y	NW
TAPI	U	8	1	3	3	0	0	0	3	0	0	0	0	0	0	0	0	0	0	0	3	0	0	0	0	0	0	0	0	2	0	0	0	0	0	0	0	0	0	1	0	N	HW,NW	Y	Y	Y	Y	Y	NW
TAPI	U	9	1	5	5	0	0	0	5	0	0	0	0	0	0	0	0	0	0	0	5	0	0	0	0	0	0	0	0	5	0	0	0	0	0	0	0	0	0	0	0	N	P,BN	Y	Y	N	Y	Y
TAPI	U	10	1	5	5	0	0	0	5	0	0	0	0	0	0	0	0	0	0	0	5	0	0	0	0	0	0	0	0	5	0	0	0	0	0	0	0	0	0	0	0	N	HW	N	Y	N	Y	Y	TV,NW
TAPI	U	11	1	4	4	0	0	0	4	0	0	0	0	0	0	0	0	0	0	0	4	0	0	0	0	0	0	0	0	4	0	0	0	0	0	0	0	0	0	0	0	N	HW	Y	Y	Y	Y	Y	NW
TAPI	U	12	1	6	5	1	0	0	5	0	0	0	0	1	0	0	0	0	0	0	5	0	0	0	0	0	0	0	0	5	0	0	0	0	0	0	0	0	0	0	0	N	DR,HW	Y	Y	Y	Y	Y	NW,TV
TAPI	U	13	1	6	6	0	0	0	6	0	0	0	0	0	0	0	0	0	0	0	6	0	0	0	0	0	0	0	0	6	0	0	0	0	0	0	0	0	0	0	0	N	TV,HW	Y	Y	Y	Y	Y	NW,TV
TAPI	U	14	1	4	4	0	0	0	4	0	0	0	0	0	0	0	0	0	0	0	4	0	0	0	0	0	0	0	0	4	0	0	0	0	0	0	0	0	0	0	0	N	HW	Y	Y	Y	Y	Y
TAPI	U	15	1	3	2	1	0	0	2	0	0	0	0	1	0	0	0	0	0	0	2	0	0	0	0	0	0	0	0	2	0	0	0	0	0	0	0	0	0	0	0	N	HW	Y	Y	Y	Y	Y	TV
TAPI	U	16	1	5	2	1	0	2	2	0	0	0	0	1	0	2	0	0	0	0	2	0	0	0	0	0	0	0	0	2	0	0	0	0	0	0	0	0	0	0	0	N	HW	Y	Y	Y	Y	Y	TV
TAPI	U	17	1	5	5	0	0	0	5	0	0	0	0	0	0	0	0	0	0	0	4	0	0	0	1	0	0	0	0	4	0	0	0	0	0	0	0	0	0	0	0	N	HW	N	Y	N	N	N	HW
TAPI	U	18	1	10	10	0	0	0	10	0	0	0	0	0	0	0	0	0	0	0	10	0	0	0	0	0	0	0	0	10	0	0	0	0	0	0	0	0	0	0	0	N	HW	Y	Y	N	N	N	HW,BN
TAPI	U	19	1	2	2	0	0	0	2	0	0	0	0	0	0	0	0	0	0	0	2	0	0	0	0	0	0	0	0	2	0	0	0	0	0	0	0	0	0	0	0	N	HW,BN	N	Y	N	N	N	HW,BN
TAPI	U	20	1	5	5	0	0	0	4	0	0	0	0	0	0	0	1	0	0	0	4	0	0	0	0	0	0	0	0	4	0	0	0	0	0	0	0	0	0	0	0	N	HW	N	Y	N	N	N	HW,BN
TAPI	U	21	1	4	4	0	0	0	4	0	0	0	0	0	0	0	0	0	0	0	2	2	0	0	0	0	0	0	0	2	0	0	0	0	0	0	0	0	0	0	0	N	HW	NA	NA	NA	NA	NA	HW
TAPI	U	22	1	6	4	1	0	1	4	0	0	0	0	1	0	1	0	0	0	0	4	0	0	0	0	0	0	0	0	4	0	0	0	0	0	0	0	0	0	0	0	N	HW	Y	Y	N	N	N	HW
TAPI	U	23	1	6	6	0	0	0	6	0	0	0	0	0	0	0	0	0	0	0	6	0	0	0	0	0	0	0	0	6	0	0	0	0	0	0	0	0	0	0	0	N	HW,BN	N	Y	N	N	N	HW,BN
TAPI	U	24	1	3	3	0	0	0	3	0	0	0	0	0	0	0	0	0	0	0	3	0	0	0	0	0	0	0	0	3	0	0	0	0	0	0	0	0	0	0	0	N	HW	N	N	N	N	N	HW
TAPI	U	25	1	4	4	0	0	0	4	0	0	0	0	0	0	0	0	0	0	0	4	0	0	0	0	0	0	0	0	4	0	0	0	0	0	0	0	0	0	0	0	N	HW	N	N	N	N	N	HW
TAPI	U	26	1	6	6	0	0	0	6	0	0	0	0	0	0	0	0	0	0	0	3	1	0	0	2	0	0	0	0	3	0	0	0	0	0	0	0	0	0	0	0	N	HW	N	N	N	N	N	HW,BN
TAPI	U	27	1	5	5	0	0	0	5	0	0	0	0	0	0	0	0	0	0	0	3	0	0	0	1	1	0	0	0	3	0	0	0	0	0	0	0	0	0	0	0	N	HW	N	N	N	N	N	HW
TAPI	U	28	1	5	5	0	0	0	5	0	0	0	0	0	0	0	0	0	0	0	5	0	0	0	0	0	0	0	0	5	0	0	0	0	0	0	0	0	0	0	0	N	HW	N	N	N	N	N	HW
TAPI	U	29	1	4	3	1	0	0	3	0	0	0	0	1	0	0	0	0	0	0	3	0	0	0	0	0	0	0	0	3	0	0	0	0	0	0	0	0	0	0	0	N	HW	N	Y	N	N	N	HW
TAPI	U	30	1	7	6	1	0	0	6	0	0	0	0	1	0	0	0	0	0	0	4	0	0	0	2	0	0	0	0	4	0	0	0	0	0	0	0	0	0	0	0	N	HW	N	Y	N	N	N	HW
TAPI	U	31	1	5	3	2	0	0	3	0	0	0	0	2	0	0	0	0	0	0	0	3	0	0	0	0	0	0	0	0	0	0	0	0	0	0	0	0	0	0	0	N	HW	N	N	N	N	N	HW
TAPI	U	32	1	5	5	0	0	0	5	0	0	0	0	0	0	0	0	0	0	0	5	0	0	0	0	0	0	0	0	4	0	0	0	0	0	0	0	0	0	1	0	N	HW	N	Y	N	N	N	HW
TAPI	U	1	2	6	6	0	0	0	6	0	0	0	0	0	0	0	0	0	0	0	6	0	0	0	0	0	0	0	0	6	0	0	0	0	0	0	0	0	0	0	0	N	BN	Y	Y	Y	Y	Y	BN
TAPI	U	2	2	10	9	1	0	0	9	0	0	0	0	1	0	0	0	0	0	0	9	0	0	0	0	0	0	0	0	9	0	0	0	0	0	0	0	0	0	1	0	N	HW	Y	N	Y	Y	Y	M
TAPI	R	3	2	6	6	0	0	0	6	0	0	0	0	0	0	0	0	0	0	0	6	0	0	0	0	0	0	0	0	6	0	0	0	0	0	0	0	0	0	0	0	N	HW	Y	Y	Y	Y	Y	O (HOUSE TO HOUSE INFO)
TAPI	R	4	2	6	6	0	0	0	6	0	0	0	0	0	0	0	0	0	0	0	6	0	0	0	0	0	0	0	0	6	0	0	0	0	0	0	0	0	0	0	0	N	M,HW	Y	Y	Y	Y	Y	M
TAPI	R	5	2	4	4	0	0	0	4	0	0	0	0	0	0	0	0	0	0	0	4	0	0	0	0	0	0	0	0	4	0	0	0	0	0	0	0	0	0	0	0	N	TV	Y	Y	Y	Y	Y	O (HOUSE TO HOUSE INFO)
TAPI	R	6	2	6	6	0	0	0	6	0	0	0	0	0	0	0	0	0	0	0	6	0	0	0	0	0	0	0	0	6	0	0	0	0	0	0	0	0	0	0	0	N	M,HW	Y	Y	Y	Y	Y	BN
TAPI	R	7	2	3	3	0	0	0	3	0	0	0	0	0	0	0	0	0	0	0	3	0	0	0	0	0	0	0	0	3	0	0	0	0	0	0	0	0	0	0	0	N	TV	Y	Y	Y	Y	Y	O (HOUSE TO HOUSE INFO)
TAPI	R	8	2	3	3	0	0	0	3	0	0	0	0	0	0	0	0	0	0	0	3	0	0	0	0	0	0	0	0	3	0	0	0	0	0	0	0	0	0	0	0	N	HW	Y	Y	Y	Y	Y
TAPI	R	9	2	2	1	0	0	1	1	0	0	0	0	0	0	1	0	0	0	0	1	0	0	0	0	0	0	0	0	1	0	0	0	0	0	0	0	0	0	0	0	N	TV	Y	Y	Y	Y	Y	M
TAPI	R	10	2	5	5	0	0	0	5	0	0	0	0	0	0	0	0	0	0	0	5	0	0	0	0	0	0	0	0	5	0	0	0	0	0	0	0	0	0	0	0	N	TV,M	Y	Y	Y	Y	Y	TV,O (HOUSE TO HOUSE)
TAPI	R	11	2	6	6	0	0	0	6	0	0	0	0	0	0	0	0	0	0	0	6	0	0	0	0	0	0	0	0	6	0	0	0	0	0	0	0	0	0	0	0	N	M	Y	Y	Y	Y	Y	O (HOUSE TO HOUSE INFO)
TAPI	R	12	2	4	4	0	0	0	4	0	0	0	0	0	0	0	0	0	0	0	4	0	0	0	0	0	0	0	0	4	0	0	0	0	0	0	0	0	0	0	0	N	TV	Y	Y	Y	Y	Y	O (HOUSE TO HOUSE INFO)
TAPI	R	13	2	6	6	0	0	0	6	0	0	0	0	0	0	0	0	0	0	0	6	0	0	0	0	0	0	0	0	6	0	0	0	0	0	0	0	0	0	0	0	N	M	Y	Y	Y	Y	Y	TV,M
TAPI	R	14	2	5	5	0	0	0	5	0	0	0	0	0	0	0	0	0	0	0	5	0	0	0	0	0	0	0	0	5	0	0	0	0	0	0	0	0	0	0	0	N	TV,M	Y	Y	Y	Y	Y	O (HOUSE TO HOUSE INFO)
TAPI	R	15	2	6	6	0	0	0	6	0	0	0	0	0	0	0	0	0	0	0	6	0	0	0	0	0	0	0	0	6	0	0	0	0	0	0	0	0	0	0	0	N	HW	Y	Y	Y	Y	Y	O (HOUSE TO HOUSE INFO)
TAPI	R	16	2	6	6	0	0	0	6	0	0	0	0	0	0	0	0	0	0	0	6	0	0	0	0	0	0	0	0	6	0	0	0	0	0	0	0	0	0	0	0	N	HW	Y	Y	Y	Y	Y	O (HOUSE TO HOUSE INFO)
TAPI	R	17	2	5	5	0	0	0	5	0	0	0	0	0	0	0	0	0	0	0	5	0	0	0	0	0	0	0	0	5	0	0	0	0	0	0	0	0	0	0	0	N	HW,NW	N	Y	Y	N	N	HW,NW
TAPI	R	18	2	3	3	0	0	0	3	0	0	0	0	0	0	0	0	0	0	0	2	1	0	0	0	0	0	0	0	2	0	0	0	0	0	0	0	0	0	0	0	N	HW	N	N	N	N	N	HW
TAPI	R	19	2	5	5	0	0	0	5	0	0	0	0	0	0	0	0	0	0	0	4	1	0	0	0	0	0	0	0	4	0	0	0	0	0	0	0	0	0	0	0	N	HW	N	Y	N	N	N	HW
TAPI	R	20	2	5	5	0	0	0	5	0	0	0	0	0	0	0	0	0	0	0	5	0	0	0	0	0	0	0	0	5	0	0	0	0	0	0	0	0	0	0	0	N	HW	N	Y	N	N	N	HW
TAPI	R	21	2	8	8	0	0	0	8	0	0	0	0	0	0	0	0	0	0	0	7	1	0	0	0	0	0	0	0	7	0	0	0	0	0	0	0	0	0	0	0	N	HW	Y	Y	N	N	N	HW
TAPI	R	22	2	6	6	0	0	0	6	0	0	0	0	0	0	0	0	0	0	0	6	0	0	0	0	0	0	0	0	6	0	0	0	0	0	0	0	0	0	0	0	N	HW,BN	N	Y	Y	N	N	HW
TAPI	R	23	2	5	5	0	0	0	5	0	0	0	0	0	0	0	0	0	0	0	5	0	0	0	0	0	0	0	0	5	0	0	0	0	0	0	0	0	0	0	0	N	HW,BN	N	Y	Y	N	N	HW
TAPI	R	24	2	2	2	0	0	0	2	0	0	0	0	0	0	0	0	0	0	0	2	0	0	0	0	0	0	0	0	2	0	0	0	0	0	0	0	0	0	0	0	N	HW,BN	N	Y	N	N	N	HW,BN
TAPI	R	25	2	6	6	0	0	0	5	0	0	0	0	0	0	0	1	0	0	0	5	0	0	1	0	0	0	0	0	5	0	0	0	0	0	0	0	0	0	0	0	N	HW	Y	Y	Y	N	N	HW
TAPI	R	26	2	5	5	0	0	0	5	0	0	0	0	0	0	0	0	0	0	0	5	0	0	0	0	0	0	0	0	5	0	0	0	0	0	0	0	0	0	0	0	N	HW	N	Y	N	N	N	HW
TAPI	R	27	2	6	6	0	0	0	6	0	0	0	0	0	0	0	0	0	0	0	6	0	0	0	0	0	0	0	0	6	0	0	0	0	0	0	0	0	0	0	0	N	HW,BN	N	Y	N	N	N	HW
TAPI	R	28	2	4	4	0	0	0	4	0	0	0	0	0	0	0	0	0	0	0	3	0	0	0	0	1	0	0	0	3	0	0	0	0	0	0	0	0	0	0	0	N	HW	N	Y	N	N	N	HW
TAPI	R	29	2	4	4	0	0	0	4	0	0	0	0	0	0	0	0	0	0	0	4	0	0	0	0	0	0	0	0	4	0	0	0	0	0	0	0	0	0	0	0	N	HW,NW	Y	Y	N	N	N	HW
TAPI	R	30	2	3	3	0	0	0	3	0	0	0	0	0	0	0	0	0	0	0	3	0	0	0	0	0	0	0	0	3	0	0	0	0	0	0	0	0	0	0	0	N	HW	N	Y	N	N	N	HW
TAPI	R	31	2	3	2	1	0	0	2	0	0	0	0	1	0	0	0	0	0	0	2	0	0	0	0	0	0	0	0	2	0	0	0	0	0	0	0	0	0	0	0	N	HW	N	Y	N	N	N	HW
TAPI	R	32	2	2	2	0	0	0	2	0	0	2	0	0	0	0	0	0	0	0	0	0	0	0	0	0	0	0	0	0	0	0	0	0	0	0	0	0	0	0	0	N	NO	NA	NA	NA	NA	NA	TV
TAPI	R	1	3	5	5	0	0	0	5	0	0	0	0	0	0	0	0	0	0	0	5	0	0	0	0	0	0	0	0	5	0	0	0	0	0	0	0	0	0	0	0	N	TV,HW,BN	N	N	N	N	N	O (HOUSE TO HOUSE INFO)
TAPI	R	2	3	6	5	0	0	1	5	0	0	0	0	0	0	1	0	0	0	0	5	0	0	0	0	0	0	0	0	5	0	0	0	0	0	0	0	0	0	0	0	N	BN	Y	Y	Y	Y	Y	BN
TAPI	R	3	3	3	3	0	0	0	3	0	0	0	0	0	0	0	0	0	0	0	3	0	0	0	0	0	0	0	0	3	0	0	0	0	0	0	0	0	0	0	0	N	BN,M	Y	Y	N	N	N	O (HOUSE TO HOUSE INFO)
TAPI	R	4	3	7	7	0	0	0	7	0	0	0	0	0	0	0	0	0	0	0	7	0	0	0	0	0	0	0	0	7	0	0	0	0	0	0	0	0	0	0	0	N	TV,HW	Y	Y	N	Y	Y	O (HOUSE TO HOUSE INFO)
TAPI	R	5	3	5	4	0	1	0	4	0	0	0	0	0	0	0	0	1	0	0	4	0	0	0	0	0	0	0	0	4	0	0	0	0	0	0	0	0	0	0	0	N	TV,HW	Y	Y	Y	Y	Y	TV
TAPI	R	6	3	6	6	0	0	0	6	0	0	0	0	0	0	0	0	0	0	0	6	0	0	0	0	0	0	0	0	6	0	0	0	0	0	0	0	0	0	0	0	N	HW	Y	N	Y	Y	Y	O (HOUSE TO HOUSE INFO)
TAPI	R	7	3	6	6	0	0	0	6	0	0	0	0	0	0	0	0	0	0	0	6	0	0	0	0	0	0	0	0	6	0	0	0	0	0	0	0	0	0	0	0	N	HW	N	N	N	Y	Y	O (HOUSE TO HOUSE INFO)
TAPI	R	8	3	5	5	0	0	0	5	0	0	0	0	0	0	0	0	0	0	0	5	0	0	0	0	0	0	0	0	5	0	0	0	0	0	0	0	0	0	0	0	N	HW	N	Y	N	Y	Y	O (HOUSE TO HOUSE INFO)
TAPI	R	9	3	4	4	0	0	0	4	0	0	0	0	0	0	0	0	0	0	0	4	0	0	0	0	0	0	0	0	4	0	0	0	0	0	0	0	0	0	0	0	N	HW	N	N	N	Y	Y	O (HOUSE TO HOUSE INFO)
TAPI	R	10	3	9	8	0	0	1	8	0	0	0	0	0	0	1	0	0	0	0	9	0	0	0	0	0	0	0	0	9	0	0	0	0	0	0	0	0	0	0	0	N	HW	N	N	N	Y	Y	O (HOUSE TO HOUSE INFO)
TAPI	R	11	3	3	3	0	0	0	3	0	0	0	0	0	0	0	0	0	0	0	3	0	0	0	0	0	0	0	0	3	0	0	0	0	0	0	0	0	0	0	0	N	HW	Y	Y	Y	Y	Y	TV,M
TAPI	R	12	3	1	1	0	0	0	1	0	0	0	0	0	0	0	0	0	0	0	1	0	0	0	0	0	0	0	0	1	0	0	0	0	0	0	0	0	0	0	0	N	HW	N	N	Y	Y	Y	O (HOUSE TO HOUSE INFO)
TAPI	R	13	3	4	4	0	0	0	3	0	0	0	0	0	0	0	1	0	0	0	3	0	0	0	0	0	0	0	0	3	0	0	0	0	0	0	0	0	0	0	0	N	P,HW	N	Y	Y	Y	Y	O (HOUSE TO HOUSE INFO)
TAPI	R	14	3	8	8	0	0	0	8	0	0	0	0	0	0	0	0	0	0	0	8	0	0	0	0	0	0	0	0	8	0	0	0	0	0	0	0	0	0	0	0	N	HW	Y	Y	Y	Y	Y	O (HOUSE TO HOUSE INFO)
TAPI	R	15	3	4	4	0	0	0	4	0	0	0	0	0	0	0	0	0	0	0	4	0	0	0	0	0	0	0	0	4	0	0	0	0	0	0	0	0	0	0	0	N	M	Y	Y	Y	Y	Y	O (HOUSE TO HOUSE INFO)
TAPI	R	16	3	5	5	0	0	0	5	0	0	0	0	0	0	0	0	0	0	0	5	0	0	0	0	0	0	0	0	5	0	0	0	0	0	0	0	0	0	0	0	N	HW	Y	Y	Y	Y	Y	O (HOUSE TO HOUSE INFO)
TAPI	R	17	3	6	6	0	0	0	5	0	0	0	0	0	1	0	0	0	0	0	4	1	0	0	0	0	0	0	0	4	0	0	0	0	0	0	0	0	0	0	0	Y	HW,NW,BN	Y	Y	N	N	N	HW,NW
TAPI	R	18	3	5	5	0	0	0	5	0	0	0	0	0	0	0	0	0	0	0	5	0	0	0	0	0	0	0	0	5	0	0	0	0	0	0	0	0	0	0	0	Y	HW	N	Y	N	N	N	HW
TAPI	R	19	3	7	7	0	0	0	7	0	0	0	0	0	0	0	0	0	0	0	7	0	0	0	0	0	0	0	0	7	0	0	0	0	0	0	0	0	0	0	0	Y	HW	Y	Y	Y	N	N	HW
TAPI	R	20	3	9	9	0	0	0	9	0	0	0	0	0	0	0	0	0	0	0	9	0	0	0	0	0	0	0	0	9	0	0	0	0	0	0	0	0	0	0	0	Y	HW,BN	N	Y	Y	N	N	HW
TAPI	R	21	3	8	8	0	0	0	8	0	0	0	0	0	0	0	0	0	0	0	8	0	0	0	0	0	0	0	0	8	0	0	0	0	0	0	0	0	0	0	0	Y	HW	N	Y	Y	N	N	HW
TAPI	R	22	3	6	6	0	0	0	6	0	0	0	0	0	0	0	0	0	0	0	6	0	0	0	0	0	0	0	0	6	0	0	0	0	0	0	0	0	0	0	0	Y	HW	N	Y	N	N	N	HW
TAPI	R	23	3	4	4	0	0	0	4	0	0	0	0	0	0	0	0	0	0	0	4	0	0	0	0	0	0	0	0	4	0	0	0	0	0	0	0	0	0	0	0	Y	HW	N	Y	N	N	N	HW
TAPI	R	24	3	7	7	0	0	0	7	0	0	0	0	0	0	0	0	0	0	0	7	0	0	0	0	0	0	0	0	7	0	0	0	0	0	0	0	0	0	0	0	Y	HW	N	Y	N	N	N	HW
TAPI	R	25	3	4	4	0	0	0	4	0	0	0	0	0	0	0	0	0	0	0	3	1	0	0	0	0	0	0	0	3	0	0	0	0	0	0	0	0	0	0	0	Y	HW,BN	N	Y	Y	N	N	HW
TAPI	R	26	3	2	2	0	0	0	2	0	0	0	0	0	0	0	0	0	0	0	2	0	0	0	0	0	0	0	0	2	0	0	0	0	0	0	0	0	0	0	0	Y	HW,BN	N	Y	N	N	N	HW
TAPI	R	27	3	5	5	0	0	0	5	0	0	0	0	0	0	0	0	0	0	0	5	0	0	0	0	0	0	0	0	5	0	0	0	0	0	0	0	0	0	0	0	Y	HW,BN,DR	Y	Y	Y	Y	Y	HW
TAPI	R	28	3	4	4	0	0	0	4	0	0	0	0	0	0	0	0	0	0	0	3	1	0	0	0	0	0	0	0	3	0	0	0	0	0	0	0	0	0	0	0	Y	HW	N	Y	N	N	N	HW
TAPI	R	29	3	5	5	0	0	0	5	0	0	0	0	0	0	0	0	0	0	0	5	0	0	0	0	0	0	0	0	5	0	0	0	0	0	0	0	0	0	0	0	Y	HW	Y	Y	Y	N	N	HW
TAPI	R	30	3	4	4	0	0	0	4	0	0	0	0	0	0	0	0	0	0	0	3	0	0	0	1	0	0	0	0	3	0	0	0	0	0	0	0	0	0	0	0	Y	HW,BN,NW	Y	Y	Y	N	N	HW,BN,NW
TAPI	R	31	3	4	4	0	0	0	4	0	0	0	0	0	0	0	0	0	0	0	4	0	0	0	0	0	0	0	0	4	0	0	0	0	0	0	0	0	0	0	0	Y	HW,BN	Y	Y	Y	N	N	HW
TAPI	R	32	3	3	3	0	0	0	3	0	0	0	0	0	0	0	0	0	0	0	3	0	0	0	0	0	0	0	0	3	0	0	0	0	0	0	0	0	0	0	0	Y	HW,BN	Y	Y	Y	N	N	HW
TAPI	R	1	4	8	8	0	0	0	7	0	0	0	0	0	1	0	0	0	0	0	7	0	0	0	0	0	0	0	0	7	0	0	0	0	0	0	0	0	0	0	0	N	HW	Y	Y	Y	Y	Y	HW
TAPI	R	2	4	6	6	0	0	0	6	0	0	0	0	0	0	0	0	0	0	0	6	0	0	0	0	0	0	0	0	6	0	0	0	0	0	0	0	0	0	0	0	N	NW	Y	Y	Y	Y	Y	NW,TV
TAPI	R	3	4	4	4	0	0	0	4	0	0	0	0	0	0	0	0	0	0	0	4	0	0	0	0	0	0	0	0	4	0	0	0	0	0	0	0	0	0	0	0	N	HW,TV	Y	Y	Y	Y	Y	HW
TAPI	R	4	4	4	4	0	0	0	4	0	0	0	0	0	0	0	0	0	0	0	4	0	0	0	0	0	0	0	0	4	0	0	0	0	0	0	0	0	0	0	0	N	HW	Y	Y	Y	Y	Y	M
TAPI	R	5	4	4	4	0	0	0	4	0	0	0	0	0	0	0	0	0	0	0	4	0	0	0	0	0	0	0	0	4	0	0	0	0	0	0	0	0	0	0	0	N	HW	Y	Y	Y	Y	Y	HW
TAPI	R	6	4	6	5	0	0	1	5	0	0	0	0	0	0	1	0	0	0	0	5	0	0	0	0	0	0	0	0	5	0	0	0	0	0	0	0	0	0	0	0	N	HW	Y	Y	Y	Y	Y	HW
TAPI	R	7	4	3	3	0	0	0	3	0	0	0	0	0	0	0	0	0	0	0	3	0	0	0	0	0	0	0	0	3	0	0	0	0	0	0	0	0	0	0	0	N	HW,BN	Y	Y	Y	Y	Y	BN,TV
TAPI	R	8	4	4	4	0	0	0	4	0	0	0	0	0	0	0	0	0	0	0	4	0	0	0	0	0	0	0	0	4	0	0	0	0	0	0	0	0	0	0	0	N	BN,HW,TV	Y	Y	Y	Y	Y	BN,NW,TV
TAPI	R	9	4	4	4	0	0	0	4	0	0	0	0	0	0	0	0	0	0	0	4	0	0	0	0	0	0	0	0	4	0	0	0	0	0	0	0	0	0	0	0	N	TV,BN	Y	Y	Y	Y	Y	TV,BN
TAPI	R	10	4	4	4	0	0	0	4	0	0	0	0	0	0	0	0	0	0	0	4	0	0	0	0	0	0	0	0	4	0	0	0	0	0	0	0	0	0	0	0	N	O (CHURCH)	Y	Y	Y	Y	Y	O (HOUSE TO HOUSE INFO)
TAPI	R	11	4	4	4	0	0	0	4	0	0	0	0	0	0	0	0	0	0	0	4	0	0	0	0	0	0	0	0	4	0	0	0	0	0	0	0	0	0	0	0	N	HW	Y	Y	Y	Y	Y	O (HOUSE TO HOUSE INFO)
TAPI	R	12	4	4	4	0	0	0	4	0	0	0	0	0	0	0	0	0	0	0	4	0	0	0	0	0	0	0	0	4	0	0	0	0	0	0	0	0	0	0	0	N	TV, HW	Y	Y	Y	Y	Y	TV,HW
TAPI	R	13	4	4	4	0	0	0	4	0	0	0	0	0	0	0	0	0	0	0	4	0	0	0	0	0	0	0	0	4	0	0	0	0	0	0	0	0	0	0	0	N	M	Y	Y	Y	Y	Y	O (HOUSE TO HOUSE INFO)
TAPI	R	14	4	2	2	0	0	0	2	0	0	0	0	0	0	0	0	0	0	0	2	0	0	0	0	0	0	0	0	2	0	0	0	0	0	0	0	0	0	0	0	N	HW	Y	Y	Y	Y	Y	O (HOUSE TO HOUSE INFO)
TAPI	R	15	4	5	5	0	0	0	5	0	0	0	0	0	0	0	0	0	0	0	5	0	0	0	0	0	0	0	0	5	0	0	0	0	0	0	0	0	0	0	0	N	HW	Y	Y	Y	Y	Y	O (HOUSE TO HOUSE INFO)
TAPI	R	16	4	6	4	0	0	2	4	0	0	0	0	0	0	2	0	0	0	0	4	0	0	0	0	0	0	0	0	4	0	0	0	0	0	0	0	0	0	0	0	N	M	Y	Y	Y	Y	Y	O (HOUSE TO HOUSE INFO)
TAPI	R	17	4	5	4	0	1	0	4	0	0	0	0	0	0	0	0	1	0	0	4	0	0	0	0	0	0	0	0	4	0	0	0	0	0	0	0	0	0	0	0	N	HW, BN	N	Y	N	N	N	HW
TAPI	R	18	4	4	4	0	0	0	4	0	0	0	0	0	0	0	0	0	0	0	4	0	0	0	0	0	0	0	0	4	0	0	0	0	0	0	0	0	0	0	0	N	HW	N	N	N	N	N	HW
TAPI	R	19	4	6	4	2	0	0	2	0	0	0	0	0	0	2	0	0	0	0	2	0	0	0	0	0	0	0	0	2	0	0	0	0	0	0	0	0	0	0	0	N	HW,NW	N	Y	N	N	N	HW,NW
TAPI	R	20	4	4	4	0	0	0	4	0	0	0	0	0	0	0	0	0	0	0	4	0	0	0	0	0	0	0	0	4	0	0	0	0	0	0	0	0	0	0	0	N	HW, BN	N	N	N	N	N	HW,NW
TAPI	R	21	4	4	4	0	0	0	4	0	0	0	0	0	0	0	0	0	0	0	0	4	0	0	0	0	0	0	0	0	0	0	0	0	0	0	0	0	0	0	0	N	HW,BN,NW	NA	NA	NA	NA	NA	HW,BN
TAPI	R	22	4	2	2	0	0	0	2	0	0	0	0	0	0	0	0	0	0	0	2	0	0	0	0	0	0	0	0	2	0	0	0	0	0	0	0	0	0	0	0	N	HW,BN,NW	N	Y	N	N	N	HW,BN
TAPI	R	23	4	6	6	0	0	0	6	0	0	0	0	0	0	0	0	0	0	0	6	0	0	0	0	0	0	0	0	6	0	0	0	0	0	0	0	0	0	0	0	N	HW,NW	N	Y	N	N	N	HW
TAPI	R	24	4	5	5	0	0	0	5	0	0	0	0	0	0	0	0	0	0	0	5	0	0	0	0	0	0	0	0	5	0	0	0	0	0	0	0	0	0	0	0	N	HW	N	Y	N	N	N	HW
TAPI	R	25	4	4	4	0	0	0	4	0	0	0	0	0	0	0	0	0	0	0	4	0	0	0	0	0	0	0	0	4	0	0	0	0	0	0	0	0	0	0	0	N	HW	N	Y	N	N	N	HW,BN
TAPI	R	26	4	3	3	0	0	0	3	0	0	0	0	0	0	0	0	0	0	0	3	0	0	0	0	0	0	0	0	3	0	0	0	0	0	0	0	0	0	0	0	N	HW,BN,NW	N	Y	N	N	N	HW,BN,NW
TAPI	R	27	4	5	5	0	0	0	4	0	0	0	0	0	0	1	0	0	0	0	3	1	0	0	0	0	0	0	0	3	0	0	0	0	0	0	0	0	0	0	0	N	HW,BN	N	Y	N	N	N	HW,BN
TAPI	R	28	4	4	4	0	0	0	4	0	0	0	0	0	0	0	0	0	0	0	4	0	0	0	0	0	0	0	0	4	0	0	0	0	0	0	0	0	0	0	0	N	HW,BN	Y	Y	N	N	N	HW,BN
TAPI	R	29	4	5	5	0	0	0	5	0	0	0	0	0	0	0	0	0	0	0	5	0	0	0	0	0	0	0	0	5	0	0	0	0	0	0	0	0	0	0	0	N	HW,NW	N	Y	N	N	N	HW
TAPI	R	30	4	3	3	0	0	0	3	0	0	0	0	0	0	0	0	0	0	0	0	3	0	0	0	0	0	0	0	3	0	0	0	0	0	0	0	0	0	0	0	N	HW,BN	N	Y	N	N	N	HW,BN
TAPI	R	31	4	3	3	0	0	0	3	0	0	0	0	0	0	0	0	0	0	0	3	0	0	0	0	0	0	0	0	3	0	0	0	0	0	0	0	0	0	0	0	N	HW	N	N	N	N	N	HW
TAPI	R	32	4	5	5	0	0	0	5	0	0	0	0	0	0	0	0	0	0	0	5	0	0	0	0	0	0	0	0	5	0	0	0	0	0	0	0	0	0	0	0	N	HW,NW	N	Y	N	N	N	HW,NW,BN
															0
[truncated: 2 more columns]

## Sheet: SURAT-U
Town/ District	Rural/ urban	HH No	Cluster no.	Total Pop	Eligible Pop	Not eligible (C,P,S)			DEC given	If No enter codes as											If Y consumed	If Not consumed reasons								If consumed any SE												knew a case of lymphodema Y/ N	source of HE	a	b	c	d	e	Most effective means of IEC
						Children < 2 years	Pregnant	Sickness	Yes	Missed	Refu	T	Dn	Children	Elderly	Sickness	Absent	Pregnant	No reason	Locked	Yes	Refused	No Reason	Absent	Sickness	Afraid of S/E	old age	Forgot	Misplaced	No SE	Sedation	Vertigo	Headache	Body pain	Nausea/ vomiting	Acidity	Diarrhoea	Blurring of vision	Fever	Drowsiness	Skin rash
SURAT	U	1	1	7	7	0	0	0	7	0	0	0	0	0	0	0	0	0	0	0	7	0	0	0	0	0	0	0	0	7	0	0	0	0	0	0	0	0	0	0	0	N	HW	N	Y	Y	Y	N	HW
SURAT	U	2	1	13	13	0	0	0	13	0	0	0	0	0	0	0	0	0	0	0	13	0	0	0	0	0	0	0	0	13	0	0	0	0	1	0	0	0	0	0	0	N	P	Y	Y	Y	Y	Y	TV
SURAT	U	3	1	6	6	0	0	0	6	0	0	0	0	0	0	0	0	0	0	0	6	0	0	0	0	0	0	0	0	5	0	0	0	0	1	0	0	0	0	0	0	N	BN,HW	Y	Y	Y	Y	Y	HW
SURAT	U	4	1	6	6	0	0	0	6	0	0	0	0	0	0	0	0	0	0	0	6	0	0	0	0	0	0	0	0	6	0	0	0	0	0	0	0	0	0	0	0	N	HW	N	Y	Y	Y	Y	HW
SURAT	U	5	1	2	2	0	0	0	2	0	0	0	0	0	0	0	0	0	0	0	2	0	0	0	0	0	0	0	0	2	0	0	0	0	0	0	0	0	0	0	0	N	HW	Y	Y	Y	N	N	BN
SURAT	U	6	1	6	6	0	0	0	4	0	0	0	0	0	0	0	2	0	0	0	4	0	0	0	0	0	0	0	0	4	0	0	0	0	0	0	0	0	0	0	0	N	HW	N	Y	Y	Y	Y	TV
SURAT	U	7	1	3	3	0	0	0	3	0	0	0	0	0	0	0	0	0	0	0	3	0	0	0	0	0	0	0	0	3	0	0	0	0	0	0	0	0	0	0	0	N	HW	N	Y	Y	N	N	HW
SURAT	U	8	1	5	5	1	0	0	3	0	0	0	0	0	0	0	2	0	0	0	3	0	0	0	0	0	0	0	0	3	0	0	0	0	0	0	0	0	0	0	0	N	HW	Y	Y	Y	Y	Y	TV
SURAT	U	9	1	4	4	0	0	0	4	0	0	0	0	0	0	0	0	0	0	0	4	0	0	0	0	0	0	0	0	4	0	0	0	0	0	0	0	0	0	0	0	N	HW	N	Y	Y	Y	Y	TV
SURAT	U	10	1	10	10	1	1	0	1	0	9	0	0	0	0	0	0	0	0	0	1	0	0	0	0	0	0	0	0	1	0	0	0	0	0	0	0	0	0	0	0	N	HW	Y	Y	Y	Y	Y	HW
SURAT	U	11	1	5	4	1	0	0	4	0	0	0	0	0	0	0	0	0	0	0	4	0	0	0	0	0	0	0	0	4	0	0	0	0	0	0	0	0	0	0	0	N	HW	Y	Y	Y	Y	Y	HW
SURAT	U	12	1	5	4	1	0	0	4	0	0	0	0	0	0	0	0	0	0	0	4	0	0	0	0	0	0	0	0	4	0	0	0	0	0	0	0	0	0	0	0	N	HW	Y	Y	Y	Y	Y	TV
SURAT	U	13	1	4	4	0	0	0	0	0	4	0	0	0	0	0	0	0	0	0	0	0	0	0	0	0	0	0	0	0	0	0	0	0	0	0	0	0	0	0	0	N	HW	Y	Y	Y	Y	Y	HW
SURAT	U	14	1	5	5	0	0	0	2	0	0	0	0	0	0	0	3	0	0	0	2	0	0	0	0	0	0	0	0	1	0	0	0	0	1	0	0	0	0	0	0	N	HW	N	Y	Y	N	N	TV
SURAT	U	15	1	2	2	0	0	0	1	0	0	0	0	0	0	0	1	0	0	0	1	0	0	0	0	0	0	0	0	1	0	0	0	0	0	0	0	0	0	0	0	N	HW	Y	Y	Y	Y	Y	P
SURAT	U	16	1	2	2	0	0	0	1	0	0	0	0	0	0	0	1	0	0	0	1	0	0	0	0	0	0	0	0	1	0	0	0	0	0	0	0	0	0	0	0	N	HW	Y	Y	Y	Y	Y	TV
SURAT	U	17	1	6	6	1	0	0	6	0	0	0	0	0	0	0	0	0	0	0	6	0	0	0	0	0	0	0	0	6	0	0	0	0	0	0	0	0	0	0	0	N	O (RELATIVE)	Y	Y	N	N	N	TV
SURAT	U	18	1	4	4	0	0	0	4	0	0	0	0	0	0	0	0	0	0	4	0	0	0	0	0	0	0	0	0	0	0	0	0	0	3	0	0	0	0	0	0	N	BN	N	NA	NA	NA	NA	TV
SURAT	U	19	1	4	4	0	0	0	0	0	0	0	0	0	0	0	0	0	0	0	4	0	0	0	0	0	0	0	0	0	0	0	0	0	0	0	0	0	0	0	0	N	NO	NA	NA	NA	NA	NA	NO
SURAT	U	20	1	3	3	0	0	0	3	0	0	0	0	0	0	0	0	0	0	0	3	0	0	0	0	0	0	0	0	3	0	0	0	0	0	0	0	0	0	0	0	N	NO	N	Y	N	N	N	TV
SURAT	U	21	1	4	4	0	0	0	4	0	0	0	0	0	0	0	0	0	0	0	4	0	0	0	0	0	0	0	0	4	0	0	0	0	0	0	0	0	0	0	0	N	P	Y	Y	Y	N	N	TV
SURAT	U	22	1	2	2	0	0	0	2	0	0	0	0	0	0	0	0	0	0	0	2	0	0	0	0	0	0	0	0	2	0	0	0	0	0	0	0	0	0	0	0	N	BN	Y	Y	Y	N	N	TV
SURAT	U	23	1	3	3	0	0	0	3	0	0	0	0	0	0	0	0	0	0	0	3	0	0		0	0	0	0	0	3	0	0	0	0	0	0	0	0	0	0	0	N	BN	NA	NA	NA	NA	NA	TV
SURAT	U	24	1	5	5	0	0	0	5	0	0	0	0	0	0	0	0	0	0	0	5	0	0	0	0	0	0	0	0	5	0	0	0	0	0	0	0	0	0	0	0	N	HW	Y	Y	Y	N	N	TV
SURAT	U	25	1	4	4	0	0	0	4	0	0	0	0	0	0	0	0	0	0	0	4	0	0	0	0	0	0	0	0	4	0	0	0	0	0	0	0	0	0	0	0	N	HW	Y	Y	Y	N	N	BN
SURAT	U	26	1	4	3	1	0	0	3	0	0	9	0	1	0	0	0	0	0	0	3	0	0	0	0	0	0	0	0	3	0	0	0	0	0	0	0	0	0	0	0	N	HW	Y	Y	Y	N	N	BN
SURAT	U	27	1	3	3	0	0	0	3	0	0	0	0	0	0	0	0	0	0	0	3	0	0	0	0	0	0	0	0	3	0	0	0	0	0	0	0	0	0	0	0	N	HW	Y	Y	Y	Y	Y	BN
SURAT	U	28	1	8	8	0	0	0	8	0	0	0	0	0	0	0	0	0	0	0	8	0	0	0	0	0	0	0	0	8	0	0	0	0	0	0	0	0	0	0	0	N	HW	Y	Y	Y	N	N	BN
SURAT	U	29	1	3	3	0	0	0	0	0	3	0	0	0	0	0	0	0	0	0	0	0	0	0	0	0	0	0	0	0	0	0	0	0	0	0	0	0	0	0	0	N	NO	NA	NA	NA	NA	NA	TV
SURAT	U	30	1	4	4	0	0	0	4	0	0	0	0	0	0	0	0	0	0	0	4	0	0	0	0	0	0	0	0	4	0	0	0	0	0	0	0	0	0	0	0	N	HW	Y	Y	Y	N	N	BN
SURAT	U	31	1	3	3	0	0	0	3	0	0	0	0	0	0	0	0	0	0	0	3	0	0	0	0	0	0	0	0	3	0	0	0	0	0	0	0	0	0	0	0	N	HW	Y	Y	Y	N	N	TV
SURAT	U	32	1	7	6	1	0	0	6	0	0	0	0	1	0	0	0	0	0	0	6	0	0	0	0	0	0	0	0	6	0	0	0	0	0	0	0	0	0	0	0	N	HW	Y	Y	Y	N	N	BN
SURAT	U	1	2	6	5	0	1	0	5	0	0	0	0	0	0	0	0	0	0	0	5	0	0	0	0	0	0	0	0	5	0	0	0	0	0	0	0	0	0	0	0	N	HW	N	Y	Y	Y	Y	HW
SURAT	U	2	2	3	3	0	0	0	3	0	0	0	0	0	0	0	0	0	0	0	3	0	0	0	0	0	0	0	0	3	0	0	0	0	0	0	0	0	0	0	0	N	HW	Y	Y	Y	Y	Y	HW
SURAT	U	3	2	5	4	1	0	0	4	0	0	0	0	0	0	0	0	0	0	0	4	0	0	0	0	0	0	0	0	4	0	0	0	0	0	0	0	0	0	0	0	N	HW	Y	Y	Y	Y	Y	HW
SURAT	U	4	2	6	6	0	0	0	6	0	0	0	0	0	0	0	0	0	0	0	6	0	0	0	0	0	0	0	0	6	0	0	0	0	0	0	0	0	0	0	0	N	HW	Y	Y	Y	Y	Y	HW,TV
SURAT	U	5	2	6	6	0	0	0	6	0	0	0	0	0	0	0	0	0	0	0	6	0	0	0	0	0	0	0	0	6	0	0	0	0	0	0	0	0	0	0	0	N	HW	N	Y	Y	Y	Y	HW
SURAT	U	6	2	7	7	0	0	0	0	0	0	0	0	0	0	0	0	0	0	7	0	0	0	0	0	0	0	0	0	0	0	0	0	0	0	0	0	0	0	0	0	N	HW	NA	NA	NA	NA	NA	HW
SURAT	U	7	2	4	4	0	0	0	2	0	0	0	0	0	0	0	2	0	0	0	2	0	0	0	0	0	0	0	0	2	0	0	0	0	0	0	0	0	0	0	0	N	HW	Y	Y	Y	Y	Y	HW
SURAT	U	8	2	2	2	0	0	0	0	0	0	0	1	0	0	0	0	0	0	2	0	0	0	0	0	0	0	0	0	0	0	0	0	0	0	0	0	0	0	0	0	N	NO	NA	NA	NA	NA	NA	HW
SURAT	U	9	2	7	6	1	0	0	6	0	0	0	0	0	0	0	0	0	0	0	6	0	0	0	0	0	0	0	0	6	0	0	0	0	0	0	0	0	0	0	0	N	HW	N	Y	Y	Y	Y	HW
SURAT	U	10	2	8	8	0	0	0	8	0	0	0	0	0	0	0	0	0	0	0	7	0	0	0	1	0	0	0	0	7	0	0	0	0	0	0	0	0	0	0	0	N	HW	N	Y	Y	N	Y	HW
SURAT	U	11	2	1	1	0	0	0	1	0	0	0	0	0	0	0	0	0	0	0	1	0	0	0	0	0	0	0	0	0	0	0	0	0	1	0	0	0	0	0	0	N	HW	N	Y	Y	Y	Y	TV
SURAT	U	12	2	3	3	0	0	0	2	0	0	0	0	0	0	0	1	0	0	0	2	0	0	0	0	0	0	0	0	1	0	0	0	0	0	0	1	0	0	0	0	N	HW	N	Y	Y	Y	Y	HW
SURAT	U	13	2	4	3	1	0	0	3	0	0	0	0	0	0	0	0	0	0	0	3	0	0	0	0	0	0	0	0	3	0	0	0	0	0	0	0	0	0	0	0	N	HW	N	Y	Y	Y	Y	HW
SURAT	U	14	2	7	6	1	0	0	5	0	0	0	1	0	0	0	1	0	0	0	5	0	0	0	0	0	0	0	0	5	0	0	0	0	0	0	0	0	0	0	0	N	HW	Y	Y	Y	Y	Y	HW
SURAT	U	15	2	4	4	0	0	0	3	0	0	0	0	0	0	0	1	0	0	0	3	0	0	0	0	0	0	0	0	3	0	0	0	0	0	0	0	0	0	0	0	N	HW	N	Y	Y	Y	Y	HW
SURAT	U	16	2	2	2	0	0	0	1	0	0	2	0	0	0	0	1	0	0	0	1	0	0	0	0	0	0	0	0	1	0	0	0	0	0	0	0	0	0	0	0	N	HW	N	Y	Y	Y	Y	HW
SURAT	U	17	2	7	6	1	0	0	6	0	0	0	0	0	0	0	0	0	0	0	6	0	0	0	0	0	0	0	0	6	0	0	0	0	0	0	0	0	0	0	0	N	NO	N	Y	N	N	N	TV
SURAT	U	18	2	2	2	0	0	0	2	0	0	0	0	0	0	0	0	0	0	0	2	0	0	0	0	0	0	0	0	2	0	0	0	0	0	0	0	0	0	0	0	N	HW	Y	Y	Y	Y	Y	TV
SURAT	U	19	2	4	4	0	0	0	4	0	0	0	0	0	0	0	0	0	0	0	4	0	0	0	0	0	0	0	0	4	0	0	0	0	0	0	0	0	0	0	0	N	HW	Y	Y	Y	Y	Y	RD
SURAT	U	20	2	4	4	0	0	0	4	0	0	0	0	0	0	0	0	0	0	0	4	0	0	0	0	0	0	0	0	4	0	0	0	0	0	0	0	0	0	0	0	N	HW	Y	Y	Y	Y	Y	RD
SURAT	U	21	2	5	5	0	0	0	5	0	0	0	0	0	0	0	0	0	0	0	5	0	0	0	0	0	0	0	0	5	0	0	0	0	0	0	0	0	0	0	0	N	HW	Y	Y	Y	Y	Y	TV
SURAT	U	22	2	3	3	0	0	0	3	0	0	0	0	0	0	0	0	0	0	0	3	0	0	0	0	0	0	0	0	3	0	0	0	0	0	0	0	0	0	0	0	N	NO	N	Y	Y	N	N	TV
SURAT	U	23	2	5	5	0	0	0	5	0	0	0	0	0	0	0	0	0	0	0	5	0	0	0	0	0	0	0	0	5	0	0	0	0	0	0	0	0	0	0	0	N	NO	N	Y	Y	N	N	TV
SURAT	U	24	2	6	6	0	0	0	6	0	0	0	0	0	0	0	0	0	0	0	6	0	0	0	0	0	0	0	0	6	0	0	0	0	0	0	0	0	0	0	0	N	NO	Y	Y	Y	N	N	TV
SURAT	U	25	2	6	6	0	0	0	6	0	0	0	0	0	0	0	0	0	0	0	6	0	0	0	0	0	0	0	0	6	0	0	0	0	0	0	0	0	0	0	0	N	NO	N	Y	Y	N	N	TV
SURAT	U	26	2	5	5	0	0	0	5	0	0	0	0	0	0	0	0	0	0	0	5	0	0	0	0	0	0	0	0	5	0	0	0	0	0	0	0	0	0	0	0	N	HW	Y	Y	Y	N	N	TV
SURAT	U	27	2	8	8	0	0	0	8	0	0	0	0	0	0	0	0	0	0	0	8	0	0	0	0	0	0	0	0	8	0	0	0	0	0	0	0	0	0	0	0	N	NO	Y	Y	N	N	N	TV
SURAT	U	28	2	3	3	0	0	0	3	0	0	0	0	0	0	0	0	0	0	0	3	0	0	0	0	0	0	0	0	3	0	0	0	0	0	0	0	0	0	0	0	N	NO	NA	NA	NA	NA	NA	TV
SURAT	U	29	2	7	7	0	0	0	7	0	0	0	0	0	0	0	0	0	0	0	7	0	0	0	0	0	0	0	0	7	0	0	0	0	0	0	0	0	0	0	0	N	HW	Y	Y	Y	N	N	TV
SURAT	U	30	2	5	5	0	0	0	5	0	0	0	0	0	0	0	0	0	0	0	5	0	0	0	0	0	0	0	0	5	0	0	0	0	0	0	0	0	0	0	0	N	NO	N	Y	Y	N	N	TV
SURAT	U	31	2	6	6	0	0	0	6	0	0	0	0	0	0	0	0	0	0	0	6	0	0	0	0	0	0	0	0	5	0	0	0	0	0	0	1	0	0	0	0	N	HW	Y	Y	Y	N	N	TV
SURAT	U	32	2	4	4	0	0	0	1	0	0	0	0	0	0	0	3	0	0	0	1	0	0	0	0	0	0	0	0	1	0	0	0	0	0	0	0	0	0	0	0	N	HW	N	Y	Y	N	N	RD
SURAT	U	1	3	6	6	0	0	0	0	0	0	0	0	0	0	0	0	0	0	6	0	0	0	0	0	0	0	0	0	0	0	0	0	0	0	0	0	0	0	0	0	N	HW	NA	NA	NA	NA	NA	TV
SURAT	U	2	3	5	5	0	0	0	5	0	0	0	0	0	0	0	0	0	0	0	5	0	0	0	0	0	0	0	0	5	0	0	0	0	0	0	0	0	0	0	0	N	HW	N	Y	Y	Y	Y	HW
SURAT	U	3	3	4	4	0	0	0	0	0	0	0	0	0	0	0	0	0	0	4	0	0	0	0	0	0	0	0	0	0	0	0	0	0	0	0	0	0	0	0	0	N	HW	NA	NA	NA	NA	NA	HW
SURAT	U	4	3	4	4	0	0	0	4	0	0	0	0	0	0	0	0	0	0	0	4	0	0	0	0	0	0	0	0	4	0	0	0	0	0	0	0	0	0	0	0	N	HW	N	Y	Y	Y	Y	HW
SURAT	U	5	3	6	6	0	0	0	6	0	0	0	0	0	0	0	0	0	0	0	6	0	0	0	0	0	0	0	0	6	0	0	0	0	0	0	0	0	0	0	0	N	HW	Y	Y	Y	Y	Y	HW
SURAT	U	6	3	5	5	0	0	0	5	0	0	0	0	0	0	0	0	0	0	0	5	0	0	0	0	0	0	0	0	4	0	0	0	0	0	0	0	0	0	1	0	N	HW	Y	Y	Y	Y	Y	HW
SURAT	U	7	3	5	5	0	0	0	5	0	0	0	0	0	0	0	0	0	0	0	5	0	0	0	0	0	0	0	0	4	0	0	0	0	0	0	0	0	0	1	0	N	HW	N	Y	Y	Y	Y	HW
SURAT	U	8	3	3	3	0	0	0	0	0	0	0	0	0	0	0	0	0	0	3	0	0	0	0	0	0	0	0	0	0	0	0	0	0	0	0	0	0	0	0	0	N	HW	NA	NA	NA	NA	NA	HW
SURAT	U	9	3	5	5	0	0	0	2	0	0	0	1	0	0	0	3	0	0	0	2	0	0	0	0	0	0	0	0	2	0	0	0	0	0	0	0	0	0	0	0	N	HW	N	Y	Y	Y	Y	TV
SURAT	U	10	3	7	7	0	0	0	7	0	0	0	0	0	0	0	0	0	0	0	7	0	0	0	0	0	0	0	0	7	0	0	0	0	0	0	0	0	0	0	0	N	HW	N	Y	Y	Y	Y	TV
SURAT	U	11	3	6	5	1	0	0	5	0	0	0	0	1	0	0	0	0	0	0	5	0	0	0	0	0	0	0	0	5	0	0	0	0	0	0	0	0	0	0	0	N	HW	N	Y	Y	N	N	HW
SURAT	U	12	3	5	5	0	0	0	5	0	0	0	0	0	0	0	0	0	0	0	5	0	0	0	0	0	0	0	0	5	0	0	0	0	0	0	0	0	0	0	0	N	HW	N	Y	Y	Y	Y	HW
SURAT	U	13	3	5	4	0	1	0	4	0	0	0	1	0	0	0	0	1	0	0	4	0	0	0	0	0	0	0	0	4	0	0	0	0	0	0	0	0	0	0	0	N	HW	Y	Y	Y	Y	Y	HW
SURAT	U	14	3	2	2	0	0	0	0	0	0	0	0	0	0	0	0	0	0	2	0	0	0	0	0	0	0	0	0	0	0	0	0	0	0	0	0	0	0	0	0	N	HW	NA	NA	NA	NA	NA	HW
SURAT	U	15	3	5	5	0	0	0	5	0	0	0	0	0	0	0	0	0	0	0	5	0	0	0	0	0	0	0	0	5	0	0	0	0	0	0	0	0	0	0	0	N	HW	N	Y	Y	Y	Y	HW
SURAT	U	16	3	5	5	0	0	0	4	0	0	0	0	0	0	0	1	0	0	0	4	0	0	1	0	0	0	0	0	4	0	0	0	0	0	0	0	0	0	0	0	N	HW	N	N	N	N	N	HW
SURAT	U	17	3	4	3	1	0	0	3	0	0	0	0	0	0	0	0	0	0	0	0	1	0	1	1	0	0	0	0	0	0	0	0	0	0	0	0	0	0	0	0	N	NO	N	Y	N	N	N	RD
SURAT	U	18	3	6	6	0	0	0	6	0	0	0	0	0	0	0	0	0	0	0	6	0	0	0	0	0	0	0	0	6	0	0	0	0	0	0	0	0	0	0	0	N	NO	N	Y	N	Y	N	TV
SURAT	U	19	3	6	6	0	0	0	6	0	0	0	0	0	0	0	0	0	0	0	6	0	0	0	0	0	0	0	0	6	0	0	0	0	0	0	0	0	0	0	0	N	NO	N	Y	N	N	N	TV
SURAT	U	20	3	4	4	0	0	0	4	0	0	0	0	0	0	0	0	0	0	0	4	0	0	0	0	0	0	0	0	4	0	0	0	0	0	0	0	0	0	0	0	N	NO	N	Y	N	N	N	TV
SURAT	U	21	3	3	3	0	0	0	3	0	0	0	0	0	0	0	0	0	0	0	3	0	0	0	0	0	0	0	0	3	0	0	0	0	0	0	0	0	0	0	0	N	NO	N	Y	N	N	N	TV
SURAT	U	22	3	5	5	0	0	0	5	0	0	0	0	0	0	0	0	0	0	0	4	1	0	0	0	0	0	0	0	4	0	0	0	0	0	0	0	0	0	0	0	N	NO	N	Y	N	N	N	TV
SURAT	U	23	3	4	4	0	0	0	4	0	0	0	0	0	0	0	0	0	0	0	4	0	0	0	0	0	0	0	0	4	0	0	0	0	0	0	0	0	0	0	0	N	NO	N	Y	N	N	N	RD
SURAT	U	24	3	5	5	0	0	0	5	0	0	0	0	0	0	0	0	0	0	0	5	0	0	0	0	0	0	0	0	5	0	0	0	0	0	0	0	0	0	0	0	N	NO	N	Y	N	N	N	TV
SURAT	U	25	3	4	4	0	0	0	4	0	0	0	0	0	0	0	0	0	0	0	4	0	0	0	0	0	0	0	0	4	0	0	0	0	0	0	0	0	0	0	0	N	NO	N	Y	Y	N	N	TV
SURAT	U	26	3	4	4	0	0	0	4	0	0	0	0	0	0	0	0	0	0	0	4	0	0	0	0	0	0	0	0	4	0	0	0	0	0	0	0	0	0	0	0	N	NO	N	Y	N	N	N	TV
SURAT	U	27	3	5	5	0	0	0	5	0	0	0	0	0	0	0	0	0	0	0	5	0	0	0	0	0	0	0	0	5	0	0	0	0	0	0	0	0	0	0	0	N	NO	N	Y	N	N	N	TV
SURAT	U	28	3	4	4	0	0	0	4	0	0	0	0	0	0	0	0	0	0	0	4	0	0	0	0	0	0	0	0	4	0	0	0	0	0	0	0	0	0	0	0	N	NO	N	Y	N	N	N	TV
SURAT	U	29	3	4	4	0	0	0	4	0	0	0	0	0	0	0	0	0	0	0	4	0	0	0	0	0	0	0	0	4	0	0	0	0	0	0	0	0	0	0	0	N	NO	N	Y	Y	N	N	TV
SURAT	U	30	3	3	3	0	0	0	3	0	0	0	2	0	0	0	0	0	0	0	3	0	0	0	0	0	0	0	0	3	0	0	0	0	0	0	0	0	0	0	0	N	NO	N	Y	N	N	N	TV
SURAT	U	31	3	8	8	0	0	0	8	0	0	0	0	0	0	0	0	0	0	0	8	0	0	0	0	0	0	0	0	8	0	0	0	0	0	0	0	0	0	0	0	N	NO	Y	Y	Y	N	N	TV
SURAT	U	32	3	7	6	1	0	0	6	0	0	0	0	0	0	0	0	0	0	0	6	0	0	0	0	0	0	0	0	6	0	0	0	0	0	0	0	0	0	0	0	N	NO	N	Y	N	N	N	TV
SURAT	U	1	4	4	4	0	0	0	3	0	0	0	0	0	0	0	1	0	0	0	3	0	0	0	0	0	0	0	0	3	0	0	0	0	0	0	0	0	0	0	0	N	NO	N	N	N	N	N	TV
SURAT	U	2	4	5	5	0	0	0	4	0	0	0	0	0	0	0	1	0	0	0	4	0	0	0	0	0	0	0	0	4	0	0	0	0	0	0	0	0	0	0	0	N	HW	Y	Y	N	N	N	M
SURAT	U	3	4	5	5	0	0	0	5	0	0	0	0	0	0	0	0	0	0	0	5	0	0	0	0	0	0	0	0	5	0	0	0	0	0	0	0	0	0	0	0	N	HW	N	Y	Y	N	N	NO
SURAT	U	4	4	3	3	0	0	0	3	0	0	0	0	0	0	0	0	0	0	0	3	0	0	0	0	0	0	0	0	3	0	0	0	0	0	0	0	0	0	0	0	N	HW	Y	Y	Y	Y	Y	TV
SURAT	U	5	4	4	4	0	0	0	4	0	0	0	0	0	0	0	0	0	0	0	4	0	0	0	0	0	0	0	0	4	0	0	0	0	0	0	0	0	0	0	0	N	HW	N	Y	Y	N	N	TV
SURAT	U	6	4	5	5	0	0	0	5	0	0	0	0	0	0	0	0	0	0	0	5	0	0	0	0	0	0	0	0	5	0	0	0	0	0	0	0	0	0	0	0	N	HW	Y	Y	N	N	N	TV
SURAT	U	7	4	6	6	0	0	0	6	0	0	0	0	0	0	0	0	0	0	0	6	0	0	0	0	0	0	0	0	6	0	0	0	0	0	0	0	0	0	0	0	N	NO	N	N	N	N	N	TV
SURAT	U	8	4	6	6	0	0	0	6	0	0	0	0	0	0	0	0	0	0	0	6	0	0	0	0	0	0	0	0	6	0	0	0	0	0	0	0	0	0	0	0	N	HW	Y	Y	Y	N	N	TV
SURAT	U	9	4	5	5	0	0	0	5	0	0	0	0	0	0	0	0	0	0	0	5	0	0	0	0	0	0	0	0	4	0	0	0	0	0	0	0	0	0	0	0	N	HW	N	Y	N	N	N	TV
SURAT	U	10	4	5	5	0	0	0	5	0	0	0	0	0	0	0	0	0	0	0	5	0	0	0	0	0	0	0	0	5	0	0	0	0	0	0	0	0	0	0	0	N	HW	N	Y	N	N	N	TV
SURAT	U	11	4	4	4	0	0	0	4	0	0	0	0	0	0	0	0	0	0	0	4	0	0	0	0	0	0	0	0	4	0	0	0	0	0	0	0	0	0	0	0	N	NO	N	Y	N	N	N	TV
SURAT	U	12	4	4	4	0	0	0	4	0	0	0	0	0	0	0	0	0	0	0	4	0	0	0	0	0	0	0	0	4	0	0	0	0	0	0	0	0	0	0	0	N	NO	N	Y	N	N	N	RD
SURAT	U	13	4	4	4	0	0	0	4	0	0	0	0	0	0	0	0	0	0	0	4	0	0	0	0	0	0	0	0	4	0	0	0	0	0	0	0	0	0	0	0	N	NO	N	Y	N	N	N	TV
SURAT	U	14	4	2	2	0	0	0	2	0	0	0	0	0	0	0	0	0	0	0	2	0	0	0	0	0	0	0	0	2	0	0	0	0	0	0	0	0	0	0	0	N	NO	N	Y	N	N	N	TV
SURAT	U	15	4	4	3	1	0	0	3	0	0	0	0	0	0	0	0	0	0	0	3	0	0	0	0	0	0	0	0	3	0	0	0	0	0	0	0	0	0	0	0	N	NO	N	Y	N	N	N	TV
SURAT	U	16	4	4	4	0	0	0	4	0	0	0	0	0	0	0	0	0	0	0	4	0	0	0	0	0	0	0	0	4	0	0	0	0	0	0	0	0	0	0	0	N	NO	N	Y	N	N	N	RD
SURAT	U	17	4	8	8	0	0	0	8	0	0	0	0	0	0	0	0	0	0	0	8	0	0	0	0	0	0	0	0	8	0	0	0	0	0	0	0	0	0	0	0	N	HW	Y	Y	Y	Y	Y	HW
SURAT	U	18	4	5	5	0	0	0	5	0	0	0	0	0	0	0	0	0	0	0	5	0	0	0	0	0	0	0	0	5	0	0	0	0	0	0	0	0	0	0	0	N	TV	N	Y	N	N	N	TV
SURAT	U	19	4	6	6	0	0	0	6	0	0	0	0	0	0	0	0	0	0	0	6	0	0	0	0	0	0	0	0	6	0	0	0	0	0	0	0	0	0	0	0	N	HW	N	N	N	N	N	TV
SURAT	U	20	4	5	5	0	0	0	0	0	0	0	0	0	0	0	0	0	0	5	0	0	0	0	0	0	0	0	0	0	0	0	0	0	0	0	0	0	0	0	0	N	NO	NA	NA	NA	NA	NA	TV
SURAT	U	21	4	4	4	0	0	0	3	0	0	0	0	0	1	0	0	0	0	0	3	0	0	0	0	0	0	0	0	3	0	0	0	0	0	0	0	0	0	0	0	N	NO	N	N	N	N	N	TV
SURAT	U	22	4	5	5	0	0	0	5	0	0	0	0	0	0	0	0	0	0	0	0	0	0	0	0	0	0	5	0	0	0	0	0	0	0	0	0	0	0	0	0	N	NO	N	N	N	N	N	HW
SURAT	U	23	4	12	12	0	0	0	11	0	0	0	1	0	0	0	0	0	0	0	11	0	0	0	1	0	0	0	0	11	0	0	0	0	0	0	0	0	0	0	0	N	NO	N	N	N	N	N	HW
SURAT	U	24	4	8	7	1	0	0	7	0	0	0	0	1	0	0	0	0	0	0	7	0	0	0	0	0	0	0	0	7	0	0	0	0	0	0	0	0	0	0	0	N	NO	N	N	N	N	N	TV
SURAT	U	25	4	3	3	0	0	0	2	0	0	0	1	0	0	0	0	0	0	0	2	0	0	0	1	0	0	0	0	2	0	0	0	0	0	0	0	0	0	0	0	N	NO	NA	NA	NA	NA	NA	TV
SURAT	U	26	4	5	4	1	0	0	3	0	0	0	0	1	0	0	0	0	0	0	3	0	0	0	0	0	0	0	0	3	0	0	0	0	0	0	0	0	0	0	0	N	NO	N	N	N	N	N	HW
SURAT	U	27	4	8	7	0	1	0	7	0	0	0	0	0	0	0	0	0	0	0	7	0	0	0	0	0	0	0	0	7	0	0	0	0	0	0	0	0	0	0	0	N	HW	N	Y	N	N	N	HW
SURAT	U	28	4	4	4	0	0	0	4	0	0	0	0	0	0	0	0	0	0	0	4	0	0	0	0	0	0	0	0	4	0	0	0	0	0	0	0	0	0	0	0	N	M	N	N	N	N	N	TV
SURAT	U	29	4	6	6	0	0	0	6	0	0	0	0	0	0	0	0	0	0	0	1	0	0	0	5	0	0	0	0	1	0	0	0	0	0	0	0	0	0	0	0	N	NO	N	N	N	N	N	HW
SURAT	U	30	4	6	6	0	0	0	6	0	0	0	0	0	0	0	0	0	0	0	1	5	0	0	0	0	0	0	0	1	0	0	0	0	0	0	0	0	0	0	0	N	NO	NA	NA	NA	NA	NA	TV
SURAT	U	31	4	7	7	0	0	0	7	0	0	0	0	0	0	0	0	0	0	0	7	0	0	0	0	0	0	0	0	7	0	0	0	0	0	0	0	0	0	0	0	N	HW	N	N	N	N	N	HW
SURAT	U	32	4	8	7	1	0	0	7	0	0	0	0	0	0	0	0	0	0	0	7	0	0	0	0	0	0	0	0	7	0	0	0	0	0	0	0	0	0	0	0	N	NO	N	N	N	N	N	TV
SURAT	U
SURAT	U
SURAT	U
SURAT	U
SURAT	U
SURAT	U
[truncated: 1 more columns]

## Sheet: VALSAD
Town/ District	Rural/ urban	HH No	Cluster no.	Total Pop	Eligible Pop	Not eligible (C,P,S)			DEC given	If No enter codes as											If Y consumed	If Not consumed reasons								If consumed any SE												knew a case of lymphodema Y/ N	source of HE	a	b	c	d	e	Most effective means of IEC
						Children < 2 years	Pregnant	Sickness	Yes	Missed	Refu	T	Dn	Children	Elderly	Sickness	Absent	Pregnant	No reason	locked	Yes	Refused	No Reason	Absent	Sickness	Afraid of S/E	old age	Forgot	Misplaced	No SE	Sedation	Vertigo	Headache	Body pain	Nausea/ vomiting	Acidity	Diarrhoea	Blurring of vision	Fever	Drowsiness	Skin rash
VALSAD	RURAL	1	1	8	8	0	0	0	8	0	0	0	0	0	0	0	0	0	0	0	8	0	0	0	0	0	0	0	0	7	0	0	0	0	0	1	0	0	0	0	0	N	HW	N	Y	Y	Y	Y	HW/BN
VALSAD	RURAL	2	1	6	5	1	0	0	5	0	0	0	0	1	0	0	0	0	0	0	5	0	0	0	0	0	0	0	0	5	0	0	0	0	0	0	0	0	0	0	0	N	HW	Y	Y	Y	Y	Y	TV
VALSAD	RURAL	3	1	6	6	0	0	0	6	0	0	0	0	0	0	0	0	0	0	0	6	0	0	0	0	0	0	0	0	4	0	1	0	0	0	0	0	0	0	1	0	N	TV	N	Y	Y	Y	Y	HW
VALSAD	RURAL	4	1	4	3	0	1	0	3	0	0	0	0	0	0	0	0	1	0	0	3	0	0	0	0	0	0	0	0	3	0	0	0	0	0	0	0	0	0	0	0	N	HW	N	Y	N	N	Y	HW/NW
VALSAD	RURAL	5	1	7	7	0	0	0	7	0	0	0	0	0	0	0	0	0	0	0	7	0	0	0	0	0	0	0	0	6	0	1	0	0	0	0	0	0	0	0	0	N	HW	Y	Y	Y	Y	Y	NW
VALSAD	RURAL	6	1	5	5	0	0	0	5	0	0	0	0	0	0	0	0	0	0	0	5	0	0	0	0	0	0	0	0	5	0	0	0	0	0	0	0	0	0	0	0	N	HW	Y	Y	Y	Y	Y	HW
VALSAD	RURAL	7	1	4	4	0	0	0	4	0	0	0	0	0	0	0	0	0	0	0	4	0	0	0	0	0	0	0	0	2	0	2	0	0	0	0	0	0	0	0	0	N	HW	Y	Y	Y	Y	Y	HW
VALSAD	RURAL	8	1	4	4	0	0	0	4	0	0	0	0	0	0	0	0	0	0	0	4	0	0	0	0	0	0	0	0	3	0	1	0	0	0	0	0	0	0	0	0	N	HW	Y	Y	Y	Y	Y	HW
VALSAD	RURAL	9	1	6	6	0	0	0	6	0	0	0	0	0	0	0	0	0	0	0	6	0	0	0	0	0	0	0	0	6	0	0	0	0	0	0	0	0	0	0	0	N	HW	Y	Y	Y	Y	Y	HW
VALSAD	RURAL	10	1	1	1	0	0	0	1	0	0	0	0	0	0	0	0	0	0	0	1	0	0	0	0	0	0	0	0	1	0	0	0	0	0	0	0	0	0	0	0	N	HW	Y	Y	Y	Y	Y	HW
VALSAD	RURAL	11	1	3	3	0	0	0	3	0	0	0	0	0	0	0	0	0	0	0	3	0	0	0	0	0	0	0	0	3	0	0	0	0	0	0	0	0	0	0	0	N	HW	Y	Y	Y	Y	Y	HW
VALSAD	RURAL	12	1	3	3	0	0	0	2	0	0	0	0	0	0	1	0	0	0	0	2	0	0	0	0	0	0	0	0	1	0	0	0	0	1	0	0	0	0	0	0	N	P	N	Y	N	Y	Y	TV
VALSAD	RURAL	13	1	2	2	0	0	0	2	0	0	0	0	0	0	0	0	0	0	0	2	0	0	0	0	0	0	0	0	2	0	0	0	0	0	0	0	0	0	0	0	N	HW	Y	Y	Y	Y	Y	HW
VALSAD	RURAL	14	1	8	7	1	0	0	7	0	0	0	0	1	0	0	0	0	0	0	7	0	0	0	0	0	0	0	0	7	0	0	0	0	0	0	0	0	0	0	0	N	TV/NW	Y	Y	Y	Y	Y	TV/NW
VALSAD	RURAL	15	1	5	4	1	0	0	4	0	0	0	0	1	0	0	0	0	0	0	4	0	0	0	0	0	0	0	0	3	0	0	0	0	1	0	0	0	0	0	0	N	HW	Y	Y	Y	Y	Y	HW
VALSAD	RURAL	16	1	5	5	0	0	0	5	0	0	0	0	0	0	0	0	0	0	0	5	0	0	0	0	0	0	0	0	5	0	0	0	0	0	0	0	0	0	0	0	N	HW/BN	Y	Y	Y	Y	Y	HW
VALSAD	RURAL	17	1	6	6	0	0	0	6	0	0	0	0	0	0	0	0	0	0	0	6	0	0	0	0	0	0	0	0	4	0	2	1	0	1	0	0	0	0	0	0	N	HW	Y	Y	Y	Y	Y	O/DISCUSSION
VALSAD	RURAL	18	1	4	4	0	0	0	3	0	0	0	0	0	0	1	0	0	0	0	3	0	0	0	0	0	0	0	0	4	0	0	0	0	0	0	0	0	0	0	0	N	HW	Y	N	Y	Y	N	NO
VALSAD	RURAL	19	1	4	4	0	0	0	4	0	0	0	0	0	0	0	0	0	0	0	4	0	0	0	0	0	0	0	0	4	0	0	0	0	0	0	0	0	0	0	0	N	HW	Y	Y	Y	Y	Y	O/DISCUSSION
VALSAD	RURAL	20	1	4	4	0	0	0	4	0	0	0	0	0	0	0	0	0	0	0	4	0	0	0	0	0	0	0	0	2	0	2	0	0	2	0	0	0	0	0	0	N	HW	Y	Y	Y	Y	Y	NO
VALSAD	RURAL	21	1	3	3	0	0	0	2	0	0	0	0	0	0	0	1	0	0	0	2	0	0	0	0	0	0	0	0	1	0	0	0	0	1	0	0	0	0	0	0	N	HW	Y	Y	Y	Y	Y	NO
VALSAD	RURAL	22	1	3	3	0	0	0	3	0	0	0	0	0	0	0	0	0	0	0	3	0	0	0	0	0	0	0	0	2	0	1	0	0	0	0	0	0	0	0	0	Y	NO	Y	N	Y	Y	N	NO
VALSAD	RURAL	23	1	2	2	0	0	0	2	0	0	0	0	0	0	0	0	0	0	0	2	0	0	0	0	0	0	0	0	2	0	0	0	0	0	0	0	0	0	0	0	N	HW	N	N	Y	N	Y	P
VALSAD	RURAL	24	1	6	6	0	0	0	6	0	0	0	0	0	0	0	0	0	0	0	6	0	0	0	0	0	0	0	0	4	0	2	0	0	0	0	0	0	0	0	0	N	HW	Y	Y	Y	Y	Y	NO
VALSAD	RURAL	25	1	4	4	0	0	0	4	0	0	0	0	0	0	0	0	0	0	0	4	0	0	0	0	0	0	0	0	1	0	1	0	0	1	1	0	0	0	1	0	N	HW	Y	Y	Y	Y	Y	NO
VALSAD	RURAL	26	1	6	6	0	0	0	6	0	0	0	0	0	0	0	0	0	0	0	6	0	0	0	0	0	0	0	0	6	0	0	0	0	0	0	0	0	0	0	0	N	NO	N	N	Y	Y	Y	P
VALSAD	RURAL	27	1	9	9	0	0	0	9	0	0	0	0	0	0	0	0	0	0	0	9	0	0	0	0	0	0	0	0	0	0	4	0	0	9	0	0	0	0	0	0	Y	NO	N	N	Y	Y	Y	NO
VALSAD	RURAL	28	1	4	4	0	0	0	4	0	0	0	0	0	0	0	0	0	0	0	4	0	0	0	0	0	0	0	0	0	0	0	0	0	0	0	0	0	0	4	0	N	HW	Y	N	Y	Y	Y	NO
VALSAD	RURAL	29	1	4	2	0	1	1	2	0	0	0	0	0	0	1	0	1	0	0	2	0	0	0	0	0	0	0	0	2	0	0	0	0	0	0	0	0	0	0	0	N	HW	Y	Y	Y	Y	Y	O/MEETING
VALSAD	RURAL	30	1	5	5	0	0	0	5	0	0	0	0	0	0	0	0	0	0	0	5	0	0	0	0	0	0	0	0	5	0	0	0	0	0	0	0	0	0	0	0	N	HW	Y	Y	Y	Y	Y	TV/P
VALSAD	RURAL	31	1	7	7	0	0	0	7	0	0	0	0	0	0	0	0	0	0	0	7	0	0	0	0	0	0	0	0	7	0	0	0	0	0	0	0	0	0	0	0	Y	HW	Y	Y	Y	Y	N	NO
VALSAD	RURAL	32	1	6	6	0	0	0	6	0	0	0	0	0	0	0	0	0	0	0	6	0	0	0	0	0	0	0	0	0	0	0	0	0	0	0	0	0	0	6	0	N	HW	N	Y	Y	Y	Y	TV/P
VALSAD	RURAL	1	2	4	4	0	0	0	4	0	0	0	0	0	0	0	0	0	0	0	4	0	0	0	0	0	0	0	0	4	0	0	0	0	0	0	0	0	0	0	0	N	HW	Y	Y	Y	Y	Y	HW
VALSAD	RURAL	2	2	8	8	0	0	0	8	0	0	0	0	0	0	0	0	0	0	0	8	0	0	0	0	0	0	0	0	8	0	0	0	0	0	0	0	0	0	0	0	N	HW	Y	Y	Y	Y	Y	HW
VALSAD	RURAL	3	2	4	4	0	0	0	4	0	0	0	0	0	0	0	0	0	0	0	4	0	0	0	0	0	0	0	0	4	0	0	0	0	0	0	0	0	0	0	0	N	HW	Y	Y	Y	Y	Y	HW
VALSAD	RURAL	4	2	8	7	1	0	0	7	0	0	0	0	1	0	0	0	0	0	0	7	0	0	0	0	0	0	0	0	7	0	0	0	0	0	0	0	0	0	0	0	N	HW	Y	Y	Y	Y	Y	HW
VALSAD	RURAL	5	2	4	4	0	0	0	4	0	0	0	0	0	0	0	0	0	0	0	4	0	0	0	0	0	0	0	0	4	0	0	0	0	0	0	0	0	0	0	0	N	HW	Y	Y	Y	Y	Y	HW
VALSAD	RURAL	6	2	5	4	1	0	0	4	0	0	0	0	1	0	0	0	0	0	0	4	0	0	0	0	0	0	0	0	3	0	1	1	0	0	0	0	0	0	0	0	N	HW	Y	Y	Y	Y	Y	HW
VALSAD	RURAL	7	2	5	4	1	0	0	4	0	0	0	0	1	0	0	0	0	0	0	4	0	0	0	0	0	0	0	0	3	0	1	1	0	0	0	0	0	0	0	0	N	HW	Y	Y	Y	Y	Y	HW
VALSAD	RURAL	8	2	7	6	1	0	0	6	0	0	0	0	1	0	0	0	0	0	0	6	0	0	0	0	0	0	0	0	5	0	0	1	0	0	0	0	0	0	0	0	N	HW	Y	Y	Y	Y	Y	NO
VALSAD	RURAL	9	2	3	2	1	0	0	2	0	0	0	0	1	0	0	0	0	0	0	2	0	0	0	0	0	0	0	0	1	0	0	0	0	1	0	0	0	0	0	0	N	HW	Y	Y	Y	Y	Y	NO
VALSAD	RURAL	10	2	5	4	1	0	0	4	0	0	0	0	1	0	0	0	0	0	0	4	0	0	0	0	0	0	0	0	4	0	0	0	0	0	0	0	0	0	0	0	N	HW	Y	Y	Y	Y	Y	NO
VALSAD	RURAL	11	2	6	5	0	1	0	5	0	0	0	0	0	0	0	0	1	0	0	5	0	0	0	0	0	0	0	0	5	0	0	0	0	0	0	0	0	0	0	0	N	HW	Y	Y	Y	Y	Y	NO
VALSAD	RURAL	12	2	7	6	1	0	0	6	0	0	0	0	1	0	0	0	0	0	0	6	0	0	0	0	0	0	0	0	6	0	0	0	0	0	0	0	0	0	0	0	N	HW	Y	Y	Y	Y	Y	BN/HW
VALSAD	RURAL	13	2	6	6	0	0	0	6	0	0	0	0	0	0	0	0	0	0	0	6	0	0	0	0	0	0	0	0	5	0	1	0	0	0	0	0	0	0	0	0	N	HW	Y	Y	Y	Y	Y	NO
VALSAD	RURAL	14	2	4	4	0	0	0	4	0	0	0	0	0	0	0	0	0	0	0	4	0	0	0	0	0	0	0	0	3	0	1	1	0	0	0	0	0	0	0	0	N	HW	Y	Y	Y	Y	Y	BN
VALSAD	RURAL	15	2	3	3	0	0	0	3	0	0	0	0	0	0	0	0	0	0	0	3	0	0	0	0	0	0	0	0	2	0	1	0	0	1	0	0	0	0	0	0	N	HW	Y	Y	Y	Y	Y	HW
VALSAD	RURAL	16	2	4	4	0	0	0	4	0	0	0	0	0	0	0	0	0	0	0	4	0	0	0	0	0	0	0	0	3	0	0	0	0	0	1	0	0	0	0	0	N	HW	Y	Y	Y	Y	Y	NO
VALSAD	RURAL	17	2	5	5	0	0	0	4	0	0	0	0	0	0	0	1	0	0	0	4	0	0	0	0	0	0	0	0	3	0	1	0	0	0	0	0	0	0	0	0	N	HW	Y	N	Y	Y	Y	NO
VALSAD	RURAL	18	2	7	6	1	0	0	6	0	0	0	0	1	0	0	0	0	0	0	6	0	0	0	0	0	0	0	0	6	0	0	0	0	0	0	0	0	0	0	0	N	HW	Y	Y	Y	Y	Y	NO
VALSAD	RURAL	19	2	8	7	1	0	0	6	0	0	0	0	1	0	0	1	0	0	0	6	0	0	0	0	0	0	0	0	6	0	0	0	0	0	0	0	0	0	0	0	N	HW	Y	N	Y	Y	Y	NO
VALSAD	RURAL	20	2	7	7	0	0	0	7	0	0	0	0	0	0	0	0	0	0	0	7	0	0	0	0	0	0	0	0	7	0	0	0	0	0	0	0	0	0	0	0	N	HW	Y	Y	Y	Y	Y	NO
VALSAD	RURAL	21	2	13	12	1	0	0	9	0	0	0	0	1	0	0	3	0	0	0	9	0	0	0	0	0	0	0	0	9	0	0	0	0	0	0	0	0	0	0	0	N	HW	Y	Y	Y	Y	Y	NO
VALSAD	RURAL	22	2	8	7	1	0	0	7	0	0	0	0	1	0	0	0	0	0	0	7	0	0	0	0	0	0	0	0	7	0	0	0	0	0	0	0	0	0	0	0	N	HW	Y	N	Y	Y	Y	NO
VALSAD	RURAL	23	2	8	6	1	0	1	6	0	0	0	0	1	0	1	0	0	0	0	6	0	0	0	0	0	0	0	0	5	0	1	0	0	0	0	0	0	0	1	0	N	HW	Y	N	Y	Y	Y	NO
VALSAD	RURAL	24	2	2	2	0	0	0	2	0	0	0	0	0	0	0	0	0	0	0	2	0	0	0	0	0	0	0	0	0	0	0	0	0	0	0	0	0	0	2	0	N	HW	Y	N	Y	Y	Y	NO
VALSAD	RURAL	25	2	4	4	0	0	0	2	0	0	0	0	0	0	0	2	0	0	0	2	0	0	0	0	0	0	0	0	0	0	0	0	0	0	0	0	0	0	2	0	N	HW	Y	Y	Y	Y	Y	NO
VALSAD	RURAL	26	2	7	7	0	0	0	0	0	0	0	0	0	0	0	0	0	0	7	0	0	0	0	0	0	0	0	0	0	0	0	0	0	0	0	0	0	0	0	0	N	NO	NA	NA	NA	NA	NA	NO
VALSAD	RURAL	27	2	9	6	2	1	0	5	0	0	0	0	2	0	0	1	1	0	0	5	0	0	0	0	0	0	0	0	5	0	0	0	0	0	0	0	0	0	0	0	N	NO	Y	Y	Y	Y	Y	NO
VALSAD	RURAL	28	2	5	4	1	0	0	4	0	0	0	0	1	0	0	0	0	0	0	4	0	0	0	0	0	0	0	0	4	0	0	0	0	0	0	0	0	0	0	0	N	HW	Y	N	Y	Y	Y	NO
VALSAD	RURAL	29	2	6	6	0	0	0	6	0	0	0	0	0	0	0	0	0	0	0	6	0	0	0	0	0	0	0	0	6	0	0	0	0	0	0	0	0	0	0	0	N	HW	N	Y	Y	N	N	NO
VALSAD	RURAL	30	2	3	3	0	0	0	1	0	0	0	0	0	0	0	2	0	0	0	1	0	0	0	0	0	0	0	0	0	0	1	0	0	0	0	0	0	0	1	0	N	HW	N	Y	Y	Y	Y	NO
VALSAD	RURAL	31	2	5	5	0	0	0	3	0	0	0	0	0	0	0	2	0	0	0	3	0	0	0	0	0	0	0	0	3	0	0	0	0	0	0	0	0	0	0	0	N	HW	N	Y	Y	N	N	NO
VALSAD	RURAL	32	2	7	5	2	0	0	3	0	0	0	0	2	0	0	2	0	0	0	3	0	0	0	0	0	0	0	0	2	0	0	0	0	1	0	0	0	0	1	0	N	HW	N	N	Y	Y	N	NO
VALSAD	RURAL	1	3	5	5	0	0	0	5	0	0	0	0	0	0	0	0	0	0	0	5	0	0	0	0	0	0	0	0	4	0	1	0	0	0	0	0	0	0	0	0	N	HW/P	Y	Y	N	Y	N	HW
VALSAD	RURAL	2	3	7	6	1	0	0	6	0	0	0	0	1	0	0	0	0	0	0	6	0	0	0	0	0	0	0	0	5	0	1	0	0	0	0	0	0	0	0	0	N	HW	Y	Y	Y	Y	Y	TV
VALSAD	RURAL	3	3	3	3	0	0	0	3	0	0	0	0	0	0	0	0	0	0	0	3	0	0	0	0	0	0	0	0	2	0	0	0	0	0	0	1	0	0	0	0	N	P/HW	Y	Y	Y	N	N	TV
VALSAD	RURAL	4	3	7	7	0	0	0	7	0	0	0	0	0	0	0	0	0	0	0	7	0	0	0	0	0	0	0	0	6	0	1	0	0	0	0	0	0	0	0	0	N	P/HW	N	Y	N	N	N	TV
VALSAD	RURAL	5	3	6	6	0	0	0	6	0	0	0	0	0	0	0	0	0	0	0	6	0	0	0	0	0	0	0	0	6	0	0	0	0	0	0	0	0	0	0	0	N	HW/BN	N	Y	Y	Y	Y	HW
VALSAD	RURAL	6	3	7	7	0	0	0	7	0	0	0	0	0	0	0	0	0	0	0	7	0	0	0	0	0	0	0	0	6	0	1	0	0	0	0	0	0	0	0	0	Y	BN/TV/HW	N	Y	N	Y	Y	TV
VALSAD	RURAL	7	3	2	2	0	0	0	2	0	0	0	0	0	0	0	0	0	0	0	2	0	0	0	0	0	0	0	0	0	0	2	0	0	0	0	0	0	0	0	0	Y	BN/HW	Y	Y	N	Y	Y	BN
VALSAD	RURAL	8	3	2	2	0	0	0	2	0	0	0	0	0	0	0	0	0	0	0	2	0	0	0	0	0	0	0	0	2	0	0	0	0	0	0	0	0	0	0	0	N	BN/P/HW	Y	Y	Y	Y	Y	HW
VALSAD	RURAL	9	3	6	5	1	0	0	5	0	0	0	0	1	0	0	0	0	0	0	5	0	0	0	0	0	0	0	0	4	0	1	0	0	0	0	0	0	0	0	0	Y	P/HW	Y	Y	N	Y	Y	HW
VALSAD	RURAL	10	3	2	2	0	0	0	2	0	0	0	0	0	0	0	0	0	0	0	2	0	0	0	0	0	0	0	0	1	0	0	1	0	1	0	0	0	0	0	0	Y	BN/P/HW	Y	Y	Y	Y	Y	HW
VALSAD	RURAL	11	3	4	4	0	0	0	4	0	0	0	0	0	0	0	0	0	0	0	4	0	0	0	0	0	0	0	0	4	0	0	0	0	0	0	0	0	0	0	0	N	TV/BN/P/HW	Y	Y	N	N	N	HW
VALSAD	RURAL	12	3	3	2	1	0	0	2	0	0	0	0	1	0	0	0	0	0	0	2	0	0	0	0	0	0	0	0	2	0	0	0	0	0	0	0	0	0	0	0	N	HW	N	Y	Y	N	N	HW
VALSAD	RURAL	13	3	8	8	0	0	0	8	0	0	0	0	0	0	0	0	0	0	0	8	0	0	0	0	0	0	0	0	8	0	0	0	0	0	0	0	0	0	0	0	N	TV/BN	Y	Y	Y	Y	Y	HW
VALSAD	RURAL	14	3	7	7	0	0	0	7	0	0	0	0	0	0	0	0	0	0	0	7	0	0	0	0	0	0	0	0	7	0	0	0	0	0	0	0	0	0	0	0	Y	HW	N	Y	Y	Y	N	HW
VALSAD	RURAL	15	3	5	5	0	0	0	5	0	0	0	0	0	0	0	0	0	0	0	5	0	0	0	0	0	0	0	0	5	0	0	0	0	0	0	0	0	0	0	0	N	HW/BN	Y	Y	Y	N	N	HW
VALSAD	RURAL	16	3	7	6	1	0	0	6	0	0	0	0	1	0	0	0	0	0	0	6	0	0	0	0	0	0	0	0	6	0	0	0	0	0	0	0	0	0	0	0	N	P/HW	Y	Y	N	Y	Y	HW
VALSAD	RURAL	17	3	4	4	0	0	0	4	0	0	0	0	0	0	0	0	0	0	0	4	0	0	0	0	0	0	0	0	4	0	0	0	0	0	0	0	0	0	0	0	N	HW	Y	Y	Y	Y	N	O/MEETING
VALSAD	RURAL	18	3	4	4	0	0	0	4	0	0	0	0	0	0	0	0	0	0	0	4	0	0	0	0	0	0	0	0	4	0	0	0	0	0	0	0	0	0	0	0	N	HW	Y	Y	Y	Y	N	NO
VALSAD	RURAL	19	3	4	4	0	0	0	4	0	0	0	0	0	0	0	0	0	0	0	4	0	0	0	0	0	0	0	0	4	0	0	0	0	0	0	0	0	0	0	0	N	HW	N	Y	Y	Y	N	NO
VALSAD	RURAL	20	3	9	8	1	0	0	8	0	0	0	0	1	0	0	0	0	0	0	8	0	0	0	0	0	0	0	0	7	0	1	0	0	0	0	0	0	0	0	0	N	HW	Y	Y	Y	Y	Y	NO
VALSAD	RURAL	21	3	8	8	0	0	0	8	0	0	0	0	0	0	0	0	0	0	0	8	0	0	0	0	0	0	0	0	8	0	0	0	0	0	0	0	0	0	0	0	N	HW	N	Y	Y	Y	N	NO
VALSAD	RURAL	22	3	4	4	0	0	0	4	0	0	0	0	0	0	0	0	0	0	0	4	0	0	0	0	0	0	0	0	4	0	0	0	0	0	0	0	0	0	0	0	N	HW	Y	N	Y	Y	Y	NO
VALSAD	RURAL	23	3	7	6	1	0	0	6	0	0	0	0	1	0	0	0	0	0	0	6	0	0	0	0	0	0	0	0	6	0	0	0	0	0	0	0	0	0	0	0	N	HW	N	Y	Y	Y	Y	NO
VALSAD	RURAL	24	3	5	5	0	0	0	5	0	0	0	0	0	0	0	0	0	0	0	5	0	0	0	0	0	0	0	0	5	0	0	0	0	0	0	0	0	0	0	0	N	HW	N	Y	Y	Y	Y	NO
VALSAD	RURAL	25	3	5	5	0	0	0	5	0	0	0	0	0	0	0	0	0	0	0	5	0	0	0	0	0	0	0	0	5	0	0	0	0	0	0	0	0	0	0	0	N	HW	N	Y	Y	Y	N	NO
VALSAD	RURAL	26	3	7	7	0	0	0	7	0	0	0	0	0	0	0	0	0	0	0	7	0	0	0	0	0	0	0	0	7	0	0	0	0	0	0	0	0	0	0	0	N	HW	N	Y	Y	Y	Y	NO
VALSAD	RURAL	27	3	5	5	0	0	0	4	0	0	0	0	0	0	0	1	0	0	0	4	0	0	0	0	0	0	0	0	4	0	0	0	0	0	0	0	0	0	0	0	N	HW	N	Y	Y	Y	Y	NO
VALSAD	RURAL	28	3	4	4	0	0	0	4	0	0	0	0	0	0	0	0	0	0	0	4	0	0	0	0	0	0	0	0	4	0	0	0	0	0	0	0	0	0	0	0	N	HW	Y	Y	Y	Y	Y	NO
VALSAD	RURAL	29	3	5	5	0	0	0	5	0	0	0	0	0	0	0	0	0	0	0	5	0	0	0	0	0	0	0	0	5	0	0	0	0	0	0	0	0	0	0	0	N	HW	Y	Y	Y	Y	Y	NO
VALSAD	RURAL	30	3	5	5	0	0	0	5	0	0	0	0	0	0	0	0	0	0	0	5	0	0	0	0	0	0	0	0	5	0	0	0	0	0	0	0	0	0	0	0	N	HW	Y	Y	Y	Y	Y	NO
VALSAD	RURAL	31	3	5	5	0	0	0	5	0	0	0	0	0	0	0	0	0	0	0	5	0	0	0	0	0	0	0	0	5	0	0	0	0	0	0	0	0	0	0	0	N	HW	Y	Y	Y	Y	Y	NO
VALSAD	RURAL	32	3	3	3	0	0	0	3	0	0	0	0	0	0	0	0	0	0	0	3	0	0	0	0	0	0	0	0	3	0	0	0	0	0	0	0	0	0	0	0	N	HW	N	Y	Y	Y	N	NO
VALSAD	RURAL	1	4	7	7	0	0	0	6	0	0	0	1	0	0	0	0	0	0	0	6	0	0	0	0	0	0	0	0	6	0	0	0	0	0	0	0	0	0	0	0	N	HW	N	Y	N	Y	N	HW
VALSAD	RURAL	2	4	3	3	0	0	0	3	0	0	0	0	0	0	0	0	0	0	0	3	0	0	0	0	0	0	0	0	3	0	0	0	0	0	0	0	0	0	0	0	N	P/HW	N	Y	N	Y	N	HW
VALSAD	RURAL	3	4	5	4	0	0	1	4	0	0	0	0	0	0	1	0	0	0	0	4	0	0	0	0	0	0	0	0	4	0	0	0	0	0	0	0	0	0	0	0	N	P/HW	N	Y	Y	N	N	HW
VALSAD	RURAL	4	4	4	4	0	0	0	4	0	0	0	0	0	0	0	0	0	0	0	4	0	0	0	0	0	0	0	0	4	0	0	0	0	0	0	0	0	0	0	0	N	P/BN/HW	N	Y	Y	Y	N	HW
VALSAD	RURAL	5	4	6	6	0	0	0	6	0	0	0	0	0	0	0	0	0	0	0	6	0	0	0	0	0	0	0	0	6	0	0	0	0	0	0	0	0	0	0	0	N	P/BN/HW	N	Y	Y	Y	Y	HW
VALSAD	RURAL	6	4	1	1	0	0	0	1	0	0	0	0	0	0	0	0	0	0	0	1	0	0	0	0	0	0	0	0	0	0	1	0	0	0	0	0	0	0	0	0	N	HW	Y	Y	Y	Y	Y	HW
VALSAD	RURAL	7	4	5	4	0	0	1	4	0	0	0	0	0	0	1	0	0	0	0	4	0	0	0	0	0	0	0	0	4	0	0	0	0	0	0	0	0	0	0	0	N	HW	Y	Y	Y	Y	Y	HW
VALSAD	RURAL	8	4	2	1	0	1	0	1	0	0	0	0	0	0	0	0	1	0	0	1	0	0	0	0	0	0	0	0	1	0	0	0	0	0	0	0	0	0	0	0	N	HW	N	Y	N	N	N	HW
VALSAD	RURAL	9	4	5	5	0	0	0	5	0	0	0	0	0	0	0	0	0	0	0	5	0	0	0	0	0	0	0	0	5	0	0	0	0	0	0	0	0	0	0	0	N	HW	N	Y	Y	N	N	HW
VALSAD	RURAL	10	4	6	6	0	0	0	6	0	0	0	0	0	0	0	0	0	0	0	6	0	0	0	0	0	0	0	0	6	0	0	0	0	0	0	0	0	0	0	0	N	TV/NW/HW	Y	Y	N	N	Y	HW/TV
VALSAD	RURAL	11	4	3	3	0	0	0	3	0	0	0	0	0	0	0	0	0	0	0	3	0	0	0	0	0	0	0	0	3	0	0	0	0	0	0	0	0	0	0	0	N	HW	Y	Y	Y	N	N	HW
VALSAD	RURAL	12	4	9	8	0	0	1	8	0	0	0	0	0	0	1	0	0	0	0	8	0	0	0	0	0	0	0	0	8	0	0	0	0	0	0	0	0	0	0	0	N	HW	Y	Y	Y	Y	Y	HW/TV
VALSAD	RURAL	13	4	3	3	0	0	0	3	0	0	0	0	0	0	0	0	0	0	0	3	0	0	0	0	0	0	0	0	3	0	0	0	0	0	0	0	0	0	0	0	N	HW	Y	Y	Y	N	N	HW
VALSAD	RURAL	14	4	5	5	0	0	0	4	0	1	0	0	0	0	0	0	0	0	0	4	0	0	0	0	0	0	0	0	3	0	1	0	0	0	0	0	0	0	0	0	N	HW	Y	Y	Y	Y	Y	HW/TV
VALSAD	RURAL	15	4	6	6	0	0	0	6	0	0	0	0	0	0	0	0	0	0	0	6	0	0	0	0	0	0	0	0	5	0	0	0	0	1	0	0	0	0	0	0	N	HW/BN	Y	Y	Y	Y	N	HW
VALSAD	RURAL	16	4	4	3	0	0	1	3	0	0	0	0	0	0	1	0	0	0	0	3	0	0	0	0	0	0	0	0	3	0	0	0	0	0	0	0	0	0	0	0	N	HW	Y	Y	Y	Y	Y	HW
VALSAD	RURAL	17	4	5	5	0	0	0	5	0	0	0	0	0	0	0	0	0	0	0	5	0	0	0	0	0	0	0	0	5	0	0	0	0	0	0	0	0	0	0	0	N	HW	Y	Y	Y	Y	Y	O/MEETING
VALSAD	RURAL	18	4	2	2	0	0	0	2	0	0	0	0	0	0	0	0	0	0	0	2	0	0	0	0	0	0	0	0	1	0	0	1	0	0	0	0	0	0	0	0	N	HW	Y	Y	Y	Y	Y	P
VALSAD	RURAL	19	4	4	3	1	0	0	3	0	0	0	0	1	0	0	0	0	0	0	3	0	0	0	0	0	0	0	0	3	0	0	0	0	0	0	0	0	0	0	0	N	HW	Y	Y	Y	Y	Y	P
VALSAD	RURAL	20	4	5	4	0	0	1	4	0	0	0	0	0	0	1	0	0	0	0	4	0	0	0	0	0	0	0	0	4	0	0	0	0	0	0	0	0	0	0	0	N	HW	Y	Y	Y	Y	Y	NO
VALSAD	RURAL	21	4	4	4	0	0	0	4	0	0	0	0	0	0	0	0	0	0	0	4	0	0	0	0	0	0	0	0	4	0	0	0	0	0	0	0	0	0	0	0	N	HW	N	N	Y	Y	Y	NO
VALSAD	RURAL	22	4	6	6	0	0	0	6	0	0	0	0	0	0	0	0	0	0	0	6	0	0	0	0	0	0	0	0	6	0	0	0	0	0	0	0	0	0	0	0	N	HW	N	Y	Y	Y	Y	NO
VALSAD	RURAL	23	4	5	5	0	0	0	5	0	0	0	0	0	0	0	0	0	0	0	5	0	0	0	0	0	0	0	0	5	0	0	0	0	0	0	0	0	0	0	0	N	HW	Y	Y	Y	Y	Y	P
VALSAD	RURAL	24	4	4	4	0	0	0	4	0	0	0	0	0	0	0	0	0	0	0	4	0	0	0	0	0	0	0	0	4	0	0	0	0	0	0	0	0	0	0	0	N	HW	Y	Y	Y	Y	Y	O/MEETING
VALSAD	RURAL	25	4	4	4	0	0	0	4	0	0	0	0	0	0	0	0	0	0	0	4	0	0	0	0	0	0	0	0	4	0	0	0	0	0	0	0	0	0	0	0	N	HW	N	Y	Y	Y	Y	NO
VALSAD	RURAL	26	4	3	3	0	0	0	3	0	0	0	0	0	0	0	0	0	0	0	3	0	0	0	0	0	0	0	0	3	0	0	0	0	0	0	0	0	0	0	0	N	HW	Y	Y	Y	Y	Y	TV/P
VALSAD	RURAL	27	4	4	4	0	0	0	4	0	0	0	0	0	0	0	0	0	0	0	4	0	0	0	0	0	0	0	0	4	0	0	0	0	0	0	0	0	0	0	0	N	HW	Y	Y	Y	Y	Y	NO
VALSAD	RURAL	28	4	3	2	1	0	0	2	0	0	0	0	1	0	0	0	0	0	0	2	0	0	0	0	0	0	0	0	2	0	0	0	0	0	0	0	0	0	0	0	N	HW	N	Y	Y	Y	Y	NO
VALSAD	RURAL	29	4	9	7	1	1	0	7	0	0	0	0	1	0	0	0	1	0	0	7	0	0	0	0	0	0	0	0	7	0	0	0	0	0	0	0	0	0	0	0	N	HW	N	Y	Y	Y	Y	NO
VALSAD	RURAL	30	4	8	8	0	0	0	8	0	0	0	0	0	0	0	0	0	0	0	8	0	0	0	0	0	0	0	0	8	0	0	0	0	0	0	0	0	0	0	0	N	HW	Y	Y	Y	Y	N	NO
VALSAD	RURAL	31	4	7	7	0	0	0	7	0	0	0	0	0	0	0	0	0	0	0	7	0	0	0	0	0	0	0	0	7	0	0	0	0	0	0	0	0	0	0	0	N	HW	N	Y	Y	Y	N	NO
VALSAD	RURAL	32	4	3	3	0	0	0	3	0	0	0	0	0	0	0	0	0	0	0	3	0	0	0	0	0	0	0	0	3	0	0	0	0	0	0	0	0	0	0	0	N	HW	Y	Y	Y	Y	Y	NO
[truncated: 1 more columns]

## Sheet: NAVSARI
Town/ District	Rural/ urban	HH No	Cluster no.	Total Pop	Eligible Pop	Not eligible (C,P,S)			DEC given	If No enter codes as											If Y consumed	If Not consumed reasons								If consumed any SE												knew a case of lymphodema Y/ N	source of HE	a	b	c	d	e	Most effective means of IEC
						Children < 2 years	Pregnant	Sickness	Yes	Missed	Refu	T	Dn	Children	Elderly	Sickness	Absent	Pregnant	No reason	locked	Yes	Refused	No Reason	Absent	Sickness	Afraid of S/E	old age	Forgot	Misplaced	No SE	Sedation	Vertigo	Headache	Body pain	Nausea/ vomiting	Acidity	Diarrhoea	Blurring of vision	Fever	Drowsiness	Skin rash
NAVSARI	RURAL	1	1	6	6	0	0	0	6	0	0	0	0	0	0	0	0	0	0	0	6	0	0	0	0	0	0	0	0	6	0	0	0	0	0	0	0	0	0	0	0	N	HW	Y	Y	Y	Y	Y	TV
NAVSARI	RURAL	2	1	3	3	0	0	0	3	0	0	0	0	0	0	0	0	0	0	0	3	0	0	0	0	0	0	0	0	3	0	0	0	0	0	0	0	0	0	0	0	N	HW	Y	Y	Y	Y	Y	HW
NAVSARI	RURAL	3	1	6	6	0	0	0	6	0	0	0	0	0	0	0	0	0	0	0	6	0	0	0	0	0	0	0	0	6	0	0	0	0	0	0	0	0	0	0	0	N	HW	Y	Y	Y	Y	Y	TV
NAVSARI	RURAL	4	1	6	6	0	0	0	6	0	0	0	0	0	0	0	0	0	0	0	6	0	0	0	0	0	0	0	0	6	0	0	0	0	0	0	0	0	0	0	0	N	HW	Y	Y	Y	Y	Y	TV
NAVSARI	RURAL	5	1	4	4	0	0	0	4	0	0	0	0	0	0	0	0	0	0	0	4	0	0	0	0	0	0	0	0	4	0	0	0	0	0	0	0	0	0	0	0	N	HW	Y	Y	Y	Y	Y	HW
NAVSARI	RURAL	6	1	5	5	0	0	0	5	0	0	0	0	0	0	0	0	0	0	0	5	0	0	0	0	0	0	0	0	5	0	0	0	0	0	0	0	0	0	0	0	N	HW	Y	Y	Y	Y	Y	TV
NAVSARI	RURAL	7	1	2	2	0	0	0	2	0	0	0	0	0	0	0	0	0	0	0	2	0	0	0	0	0	0	0	0	2	0	0	0	0	0	0	0	0	0	0	0	N	HW	Y	Y	Y	Y	Y	HW
NAVSARI	RURAL	8	1	6	5	1	0	0	5	0	0	0	0	1	0	0	0	0	0	0	5	0	0	0	0	0	0	0	0	5	0	0	0	0	0	0	0	0	0	0	0	N	HW	Y	Y	Y	Y	Y	HW
NAVSARI	RURAL	9	1	3	3	0	0	0	3	0	0	0	0	0	0	0	0	0	0	0	3	0	0	0	0	0	0	0	0	3	0	0	0	0	0	0	0	0	0	0	0	N	HW	Y	Y	Y	Y	Y	HW
NAVSARI	RURAL	10	1	5	5	0	0	0	5	0	0	0	0	0	0	0	0	0	0	0	5	0	0	0	0	0	0	0	0	5	0	0	0	0	0	0	0	0	0	0	0	N	HW	Y	Y	Y	Y	Y	HW
NAVSARI	RURAL	11	1	8	8	0	0	0	8	0	0	0	0	0	0	0	0	0	0	0	8	0	0	0	0	0	0	0	0	8	0	0	0	0	0	0	0	0	0	0	0	N	HW	Y	Y	Y	Y	Y	TV
NAVSARI	RURAL	12	1	4	4	0	0	0	4	0	0	0	0	0	0	0	0	0	0	0	4	0	0	0	0	0	0	0	0	4	0	0	0	0	0	0	0	0	0	0	0	N	HW	Y	Y	Y	Y	Y	HW
NAVSARI	RURAL	13	1	4	4	0	0	0	4	0	0	0	0	0	0	0	0	0	0	0	4	0	0	0	0	0	0	0	0	4	0	0	0	0	0	0	0	0	0	0	0	N	HW	Y	Y	Y	Y	Y	HW
NAVSARI	RURAL	14	1	5	3	1	1	0	1	0	0	0	0	1	2	0	0	1	0	0	1	0	0	0	0	0	0	0	0	1	0	0	0	0	0	0	0	0	0	0	0	N	HW	Y	Y	Y	Y	Y	HW
NAVSARI	RURAL	15	1	2	2	0	0	0	2	0	0	0	0	0	0	0	0	0	0	0	2	0	0	0	0	0	0	0	0	2	0	0	0	0	0	0	0	0	0	0	0	N	HW	Y	Y	Y	Y	Y	NO
NAVSARI	RURAL	16	1	3	3	0	0	0	3	0	0	0	0	0	0	0	0	0	0	0	3	0	0	0	0	0	0	0	0	3	0	0	0	0	0	0	0	0	0	0	0	N	HW	Y	Y	Y	Y	Y	TV
NAVSARI	RURAL	17	1	4	4	0	0	0	4	0	0	0	0	0	0	0	0	0	0	0	4	0	0	0	0	0	0	0	0	4	0	0	0	0	0	0	0	0	0	0	0	N	HW	Y	Y	Y	Y	Y	HW
NAVSARI	RURAL	18	1	3	3	0	0	0	3	0	0	0	0	0	0	0	0	0	0	0	3	0	0	0	0	0	0	0	0	3	0	0	0	0	0	0	0	0	0	0	0	N	HW	Y	Y	Y	Y	Y	HW
NAVSARI	RURAL	19	1	3	3	0	0	0	3	0	0	0	0	0	0	0	0	0	0	0	3	0	0	0	0	0	0	0	0	3	0	0	0	0	0	0	0	0	0	0	0	N	HW	Y	Y	Y	Y	Y	HW
NAVSARI	RURAL	20	1	4	4	0	0	0	4	0	0	0	0	0	0	0	0	0	0	0	4	0	0	0	0	0	0	0	0	4	0	0	0	0	0	0	0	0	0	0	0	N	HW	Y	Y	Y	Y	Y	HW
NAVSARI	RURAL	21	1	5	5	0	0	0	5	0	0	0	0	0	0	0	0	0	0	0	5	0	0	0	0	0	0	0	0	5	0	0	0	0	0	0	0	0	0	0	0	N
NAVSARI	RURAL	22	1	2	2	0	0	0	2	0	0	0	0	0	0	0	0	0	0	0	2	0	0	0	0	0	0	0	0	2	0	0	0	0	0	0	0	0	0	0	0	N
NAVSARI	RURAL	23	1	6	6	0	0	0	6	0	0	0	0	0	0	0	0	0	0	0	6	0	0	0	0	0	0	0	0	6	0	0	0	0	0	0	0	0	0	0	0	N
NAVSARI	RURAL	24	1	6	5	1	0	0	5	0	0	0	0	1	0	0	0	0	0	0	5	0	0	0	0	0	0	0	0	5	0	0	0	0	0	0	0	0	0	0	0	N
NAVSARI	RURAL	25	1	7	6	1	0	0	6	0	0	0	0	1	0	0	0	0	0	0	6	0	0	0	0	0	0	0	0	6	0	0	0	0	0	0	0	0	0	0	0	N
NAVSARI	RURAL	26	1	5	4	1	0	0	4	0	0	0	0	1	0	0	0	0	0	0	4	0	0	0	0	0	0	0	0	4	0	0	0	0	0	0	0	0	0	0	0	N
NAVSARI	RURAL	27	1	4	4	0	0	0	4	0	0	0	0	0	0	0	0	0	0	0	4	0	0	0	0	0	0	0	0	4	0	0	0	0	0	0	0	0	0	0	0	N
NAVSARI	RURAL	28	1	7	7	0	0	0	7	0	0	0	0	0	0	0	0	0	0	0	7	0	0	0	0	0	0	0	0	7	0	0	0	0	0	0	0	0	0	0	0	N
NAVSARI	RURAL	29	1	3	3	0	0	0	3	0	0	0	0	0	0	0	0	0	0	0	3	0	0	0	0	0	0	0	0	3	0	0	0	0	0	0	0	0	0	0	0	N
NAVSARI	RURAL	30	1	3	3	0	0	0	3	0	0	0	0	0	0	0	0	0	0	0	3	0	0	0	0	0	0	0	0	3	0	0	0	0	0	0	0	0	0	0	0	N
NAVSARI	RURAL	31	1	5	5	0	0	0	5	0	0	0	0	0	0	0	0	0	0	0	5	0	0	0	0	0	0	0	0	5	0	0	0	0	0	0	0	0	0	0	0	N
NAVSARI	RURAL	32	1	5	5	0	0	0	5	0	0	0	0	0	0	0	0	0	0	0	4	0	1	0	0	0	0	0	0	4	0	0	0	0	0	0	0	0	0	0	0	N
NAVSARI	RURAL	1	2	3	3	0	0	0	3	0	0	0	0	0	0	0	0	0	0	0	3	0	0	0	0	0	0	0	0	3	0	0	0	0	0	0	0	0	0	0	0	N	PHOTOS	Y	Y	Y	Y	Y	M
NAVSARI	RURAL	2	2	3	3	0	0	0	3	0	0	0	0	0	0	0	0	0	0	0	3	0	0	0	0	0	0	0	0	3	0	0	0	0	0	0	0	0	0	0	0	N	PAMPHLET	Y	Y	Y	Y	Y	M
NAVSARI	RURAL	3	2	2	2	0	0	0	2	0	0	0	0	0	0	0	0	0	0	0	2	0	0	0	0	0	0	0	0	2	0	0	0	0	0	0	0	0	0	0	0	N	HW	Y	Y	Y	Y	Y	HW
NAVSARI	RURAL	4	2	1	1	0	0	0	1	0	0	0	0	0	0	0	0	0	0	0	1	0	0	0	0	0	0	0	0	1	0	0	0	0	0	0	0	0	0	0	0	N	HW	Y	Y	Y	Y	Y	HW
NAVSARI	RURAL	5	2	4	4	0	0	0	4	0	0	0	0	0	0	0	0	0	0	0	4	0	0	0	0	0	0	0	0	4	0	0	0	0	0	0	0	0	0	0	0	N	HW	Y	Y	Y	Y	Y	TV
NAVSARI	RURAL	6	2	5	5	0	0	0	5	0	0	0	0	0	0	0	0	0	0	0	5	0	0	0	0	0	0	0	0	5	0	0	0	0	0	0	0	0	0	0	0	N	HW	Y	Y	Y	Y	Y	M
NAVSARI	RURAL	7	2	6	5	1	0	0	5	0	0	0	0	0	0	0	0	0	0	0	5	0	0	0	0	0	0	0	0	5	0	0	0	0	0	0	0	0	0	0	0	N	BN	Y	Y	Y	Y	Y	M
NAVSARI	RURAL	8	2	6	6	0	0	0	6	0	0	0	0	0	0	0	0	0	0	0	6	0	0	0	0	0	0	0	0	6	0	0	0	0	0	0	0	0	0	0	0	N	BN	Y	Y	Y	Y	Y	TV
NAVSARI	RURAL	9	2	5	4	1	0	0	4	0	0	0	0	0	0	0	0	0	0	0	4	0	0	0	0	0	0	0	0	4	0	0	0	0	0	0	0	0	0	0	0	N	HW	Y	Y	Y	Y	Y	TV
NAVSARI	RURAL	10	2	3	3	0	0	0	3	0	0	0	0	0	0	0	0	0	0	0	3	0	0	0	0	0	0	0	0	3	0	0	0	0	0	0	0	0	0	0	0	N	HW	Y	Y	Y	Y	Y	HW
NAVSARI	RURAL	11	2	9	9	0	0	0	8	0	0	0	0	0	0	0	1	0	0	0	8	0	0	0	0	0	0	0	0	8	0	0	0	0	0	0	0	0	0	0	0	N	HW	Y	Y	Y	Y	Y	TV
NAVSARI	RURAL	12	2	4	4	0	0	0	4	0	0	0	0	0	0	0	0	0	0	0	4	0	0	0	0	0	0	0	0	4	0	0	0	0	0	0	0	0	0	0	0	N	HW	Y	Y	Y	Y	Y	HW
NAVSARI	RURAL	13	2	6	6	0	0	0	6	0	0	0	0	0	0	0	0	0	0	0	6	0	0	0	0	0	0	0	0	6	0	0	0	0	0	0	0	0	0	0	0	N
NAVSARI	RURAL	14	2	6	5	1	0	0	5	0	0	0	0	0	0	0	0	0	0	0	5	0	0	0	0	0	0	0	0	5	0	0	0	0	0	0	0	0	0	0	0	N
NAVSARI	RURAL	15	2	7	7	0	0	0	7	0	0	0	0	0	0	0	0	0	0	0	6	0	0	1	0	0	0	0	0	6	0	0	0	0	0	0	0	0	0	0	0	N	HW	Y	Y	Y	Y	Y	TV
NAVSARI	RURAL	16	2	2	2	0	0	0	2	0	0	0	0	0	0	0	0	0	0	0	2	0	0	0	0	0	0	0	0	2	0	0	0	0	0	0	0	0	0	0	0	N
NAVSARI	RURAL	17	2	6	5	1	0	0	5	0	0	0	0	0	0	0	0	0	0	0	5	0	0	0	0	0	0	0	0	5	0	0	0	0	0	0	0	0	0	0	0	N
NAVSARI	RURAL	18	2	4	4	0	0	0	4	0	0	0	0	0	0	0	0	0	0	0	4	0	0	0	0	0	0	0	0	4	0	0	0	0	0	0	0	0	0	0	0	N
NAVSARI	RURAL	19	2	2	2	0	0	0	2	0	0	0	0	0	0	0	0	0	0	0	2	0	0	0	0	0	0	0	0	2	0	0	0	0	0	0	0	0	0	0	0	N
NAVSARI	RURAL	20	2	6	6	0	0	0	6	0	0	0	0	0	0	0	0	0	0	0	6	0	0	0	0	0	0	0	0	6	0	0	0	0	0	0	0	0	0	0	0	N	NW	Y	Y	Y	Y	Y	TV
NAVSARI	RURAL	21	2	4	3	1	0	0	3	0	0	0	0	0	0	0	0	0	0	0	3	0	0	0	0	0	0	0	0	3	0	0	0	0	0	0	0	0	0	0	0	N	HW	Y	Y	Y	Y	Y	TV
NAVSARI	RURAL	22	2	2	2	0	0	0	2	0	0	0	0	0	0	0	0	0	0	0	2	0	0	0	0	0	0	0	0	2	0	0	0	0	0	0	0	0	0	0	0	N	HW	Y	Y	Y	Y	Y	HW
NAVSARI	RURAL	23	2	5	5	0	0	0	5	0	0	0	0	0	0	0	0	0	0	0	5	0	0	0	0	0	0	0	0	5	0	0	0	0	0	0	0	0	0	0	0	N	HW	Y	Y	Y	Y	Y	TV
NAVSARI	RURAL	24	2	4	4	0	0	0	4	0	0	0	0	0	0	0	0	0	0	0	4	0	0	0	0	0	0	0	0	4	0	0	0	0	0	0	0	0	0	0	0	N
NAVSARI	RURAL	25	2	2	2	0	0	0	2	0	0	0	0	0	0	0	0	0	0	0	2	0	0	0	0	0	0	0	0	2	0	0	0	0	0	0	0	0	0	0	0	N
NAVSARI	RURAL	26	2	4	3	1	0	0	3	0	0	0	0	0	0	0	0	0	0	0	3	0	0	0	0	0	0	0	0	3	0	0	0	0	0	0	0	0	0	0	0	N
NAVSARI	RURAL	27	2	5	5	0	0	0	5	0	0	0	0	0	0	0	0	0	0	0	5	0	0	0	0	0	0	0	0	5	0	0	0	0	0	0	0	0	0	0	0	N
NAVSARI	RURAL	28	2	5	5	0	0	0	5	0	0	0	0	0	0	0	0	0	0	0	5	0	0	0	0	0	0	0	0	5	0	0	0	0	0	0	0	0	0	0	0	N
NAVSARI	RURAL	29	2	6	6	0	0	0	6	0	0	0	0	0	0	0	0	0	0	0	6	0	0	0	0	0	0	0	0	6	0	0	0	0	0	0	0	0	0	0	0	N
NAVSARI	RURAL	30	2	5	5	0	0	0	5	0	0	0	0	0	0	0	0	0	0	0	5	0	0	0	0	0	0	0	0	5	0	0	0	0	0	0	0	0	0	0	0	N
NAVSARI	RURAL	31	2	3	3	0	0	0	3	0	0	0	0	0	0	0	0	0	0	0	3	0	0	0	0	0	0	0	0	3	0	0	0	0	0	0	0	0	0	0	0	N
NAVSARI	RURAL	32	2	4	4	0	0	0	4	0	0	0	0	0	0	0	0	0	0	0	4	0	0	0	0	0	0	0	0	4	0	0	0	0	0	0	0	0	0	0	0	N
NAVSARI	RURAL	1	3	4	4	0	0	0	4	0	0	0	0	0	0	0	0	0	0	0	4	0	0	0	0	0	0	0	0	4	0	0	0	0	0	0	0	0	0	0	0	N	HW	Y	Y	Y	Y	Y	HW
NAVSARI	RURAL	2	3	9	9	0	0	0	9	0	0	0	0	0	0	0	0	0	0	0	9	0	0	0	0	0	0	0	0	9	0	0	0	0	0	0	0	0	0	0	0	N	HW
NAVSARI	RURAL	3	3	4	4	0	0	0	4	0	0	0	0	0	0	0	0	0	0	0	4	0	0	0	0	0	0	0	0	4	0	0	0	0	0	0	0	0	0	0	0	N	HW	Y	Y	Y	Y	Y
NAVSARI	RURAL	4	3	7	7	0	0	0	7	0	0	0	0	0	0	0	0	0	0	0	7	0	0	0	0	0	0	0	0	7	0	0	0	0	0	0	0	0	0	0	0	N	HW	Y	Y	Y	Y	Y	HW
NAVSARI	RURAL	5	3	6	6	0	0	0	6	0	0	0	0	0	0	0	0	0	0	0	6	0	0	0	0	0	0	0	0	6	0	0	0	0	0	0	0	0	0	0	0	N
NAVSARI	RURAL	6	3	8	7	1	0	0	7	0	0	0	0	0	0	0	0	0	0	0	7	0	0	0	0	0	0	0	0	7	0	0	0	0	0	0	0	0	0	0	0	N
NAVSARI	RURAL	7	3	6	6	0	0	0	6	0	0	0	0	0	0	0	0	0	0	0	6	0	0	0	0	0	0	0	0	6	0	0	0	0	0	0	0	0	0	0	0	N
NAVSARI	RURAL	8	3	5	5	0	0	0	5	0	0	0	0	0	0	0	0	0	0	0	5	0	0	0	0	0	0	0	0	5	0	0	0	0	0	0	0	0	0	0	0	N
NAVSARI	RURAL	9	3	4	4	0	0	0	4	0	0	0	0	0	0	0	0	0	0	0	4	0	0	0	0	0	0	0	0	4	0	0	0	0	0	0	0	0	0	0	0	N
NAVSARI	RURAL	10	3	4	4	0	0	0	4	0	0	0	0	0	0	0	0	0	0	0	4	0	0	0	0	0	0	0	0	4	0	0	0	0	0	0	0	0	0	0	0	N
NAVSARI	RURAL	11	3	3	3	0	0	0	3	0	0	0	0	0	0	0	0	0	0	0	3	0	0	0	0	0	0	0	0	3	0	0	0	0	0	0	0	0	0	0	0	N
NAVSARI	RURAL	12	3	3	3	0	0	0	3	0	0	0	0	0	0	0	0	0	0	0	3	0	0	0	0	0	0	0	0	3	0	0	0	0	0	0	0	0	0	0	0	N
NAVSARI	RURAL	13	3	4	4	0	0	0	4	0	0	0	0	0	0	0	0	0	0	0	4	0	0	0	0	0	0	0	0	4	0	0	0	0	0	0	0	0	0	0	0	N
NAVSARI	RURAL	14	3	1	1	0	0	0	1	0	0	0	0	0	0	0	0	0	0	0	1	0	0	0	0	0	0	0	0	1	0	0	0	0	0	0	0	0	0	0	0	N
NAVSARI	RURAL	15	3	4	4	0	0	0	4	0	0	0	0	0	0	0	0	0	0	0	4	0	0	0	0	0	0	0	0	4	0	0	0	0	0	0	0	0	0	0	0	N
NAVSARI	RURAL	16	3	2	2	0	0	0	2	0	0	0	0	0	0	0	0	0	0	0	2	0	0	0	0	0	0	0	0	2	0	0	0	0	0	0	0	0	0	0	0	N
NAVSARI	RURAL	17	3	5	5	0	0	0	5	0	0	0	0	0	0	0	0	0	0	0	5	0	0	0	0	0	0	0	0	5	0	0	0	0	0	0	0	0	0	0	0	N
NAVSARI	RURAL	18	3	4	4	0	0	0	4	0	0	0	0	0	0	0	0	0	0	0	4	0	0	0	0	0	0	0	0	4	0	0	0	0	0	0	0	0	0	0	0	N
NAVSARI	RURAL	19	3	4	4	0	0	0	4	0	0	0	0	0	0	0	0	0	0	0	4	0	0	0	0	0	0	0	0	4	0	0	0	0	0	0	0	0	0	0	0	N
NAVSARI	RURAL	20	3	7	6	1	0	0	6	0	0	0	0	0	0	0	0	0	0	0	6	0	0	0	0	0	0	0	0	6	0	0	0	0	0	0	0	0	0	0	0	N
NAVSARI	RURAL	21	3	4	4	0	0	0	4	0	0	0	0	0	0	0	0	0	0	0	4	0	0	0	0	0	0	0	0	4	0	0	0	0	0	0	0	0	0	0	0	N	HW	Y	Y	Y	Y	Y	TV
NAVSARI	RURAL	22	3	4	4	0	0	0	4	0	0	0	0	0	0	0	0	0	0	0	4	0	0	0	0	0	0	0	0	4	0	0	0	0	0	0	0	0	0	0	0	N	HW	Y	Y	Y	Y	Y	HW
NAVSARI	RURAL	23	3	4	4	0	0	0	4	0	0	0	0	0	0	0	0	0	0	0	4	0	0	0	0	0	0	0	0	4	0	0	0	0	0	0	0	0	0	0	0	N	HW	Y	Y	Y	Y	Y	HW
NAVSARI	RURAL	24	3	5	5	0	0	0	5	0	0	0	0	0	0	0	0	0	0	0	5	0	0	0	0	0	0	0	0	5	0	0	0	0	0	0	0	0	0	0	0	N	HW	Y	Y	Y	Y	Y	HRD
NAVSARI	RURAL	25	3	6	6	0	0	0	6	0	0	0	0	0	0	0	0	0	0	0	6	0	0	0	0	0	0	0	0	6	0	0	0	0	0	0	0	0	0	0	0	N	HW	Y	Y	Y	Y	Y	HW
NAVSARI	RURAL	26	3	4	4	0	0	0	4	0	0	0	0	0	0	0	0	0	0	0	4	0	0	0	0	0	0	0	0	4	0	0	0	0	0	0	0	0	0	0	0	N	HW	Y	Y	Y	Y	Y	HW
NAVSARI	RURAL	27	3	2	2	0	0	0	2	0	0	0	0	0	0	0	0	0	0	0	2	0	0	0	0	0	0	0	0	2	0	0	0	0	0	0	0	0	0	0	0	N	HW	Y	Y	Y	Y	Y
NAVSARI	RURAL	28	3	3	3	0	0	0	3	0	0	0	0	0	0	0	0	0	0	0	3	0	0	0	0	0	0	0	0	3	0	0	0	0	0	0	0	0	0	0	0	N	BN	Y	Y	Y	Y	Y	M
NAVSARI	RURAL	29	3	3	3	0	0	0	3	0	0	0	0	0	0	0	0	0	0	0	3	0	0	0	0	0	0	0	0	3	0	0	0	0	0	0	0	0	0	0	0	N	BN	Y	Y	Y	Y	Y
NAVSARI	RURAL	30	3	6	6	0	0	0	6	0	0	0	0	0	0	0	0	0	0	0	6	0	0	0	0	0	0	0	0	6	0	0	0	0	0	0	0	0	0	0	0	N	HW	Y	Y	Y	Y	Y
NAVSARI	RURAL	31	3	5	5	0	0	0	5	0	0	0	0	0	0	0	0	0	0	0	5	0	0	0	0	0	0	0	0	5	0	0	0	0	0	0	0	0	0	0	0	N	BN	Y	Y	Y	Y	Y	M
NAVSARI	RURAL	32	3	5	5	0	0	0	5	0	0	0	0	0	0	0	0	0	0	0	5	0	0	0	0	0	0	0	0	5	0	0	0	0	0	0	0	0	0	0	0	N	HW	Y	Y	Y	Y	Y	TV
NAVSARI	URBAN	1	4	4	4	0	0	0	4	0	0	0	0	0	0	0	0	0	0	0	4	0	0	0	0	0	0	0	0	4	0	0	0	0	0	0	0	0	0	0	0	N	NW	Y	Y	Y	Y	Y	M
NAVSARI	URBAN	2	4	6	6	0	0	0	6	0	0	0	0	0	0	0	0	0	0	0	6	0	0	0	0	0	0	0	0	6	0	0	0	0	0	0	0	0	0	0	0	N	HW	Y	Y	Y	Y	Y	NO
NAVSARI	URBAN	3	4	5	4	1	0	0	3	0	0	0	0	1	0	0	1	0	0	0	3	0	0	0	0	0	0	0	0	3	0	0	0	0	0	0	0	0	0	0	0	N	NW	Y	Y	Y	Y	Y	TV
NAVSARI	URBAN	4	4	3	3	0	0	0	3	0	0	0	0	0	0	0	0	0	0	0	3	0	0	0	0	0	0	0	0	3	0	0	0	0	0	0	0	0	0	0	0	N	P	Y	Y	Y	Y	Y	NO
NAVSARI	URBAN	5	4	7	7	0	0	0	7	0	0	0	0	0	0	0	0	0	0	0	7	0	0	0	0	0	0	0	0	7	0	0	0	0	0	0	0	0	0	0	0	N	P	Y	Y	Y	Y	Y	M
NAVSARI	URBAN	6	4	4	4	0	0	0	4	0	0	0	0	0	0	0	0	0	0	0	4	0	0	0	0	0	0	0	0	4	0	0	0	0	0	0	0	0	0	0	0	N	P	Y	Y	Y	Y	Y	M
NAVSARI	URBAN	7	4	3	3	0	0	0	3	0	0	0	0	0	0	0	0	0	0	0	3	0	0	0	0	0	0	0	0	3	0	0	0	0	0	0	0	0	0	0	0	N	BN	Y	Y	Y	Y	Y	M
NAVSARI	URBAN	8	4	9	9	0	0	0	9	0	0	0	0	0	0	0	0	0	0	0	9	0	0	0	0	0	0	0	0	8	0	0	0	0	1	0	0	0	0	0	0	N	M	Y	Y	Y	Y	Y	TV
NAVSARI	URBAN	9	4	3	3	0	0	0	3	0	0	0	0	0	0	0	0	0	0	0	3	0	0	0	0	0	0	0	0	3	0	0	0	0	0	0	0	0	0	0	0	N	NW	Y	Y	Y	Y	Y	TV
NAVSARI	URBAN	10	4	4	4	0	0	0	4	0	0	0	0	0	0	0	0	0	0	0	4	0	0	0	0	0	0	0	0	4	0	0	0	0	0	0	0	0	0	0	0	N	BN	Y	Y	Y	Y	Y	R
NAVSARI	URBAN	11	4	3	3	0	0	0	3	0	0	0	0	0	0	0	0	0	0	0	3	0	0	0	0	0	0	0	0	3	0	0	0	0	0	0	0	0	0	0	0	N	P	Y	Y	Y	Y	Y	M
NAVSARI	URBAN	12	4	4	4	0	0	0	4	0	0	0	0	0	0	0	0	0	0	0	4	0	0	0	0	0	0	0	0	4	0	0	0	0	0	0	0	0	0	0	0	N	NW	Y	Y	Y	Y	Y	TV
NAVSARI	URBAN	13	4	4	4	0	0	0	4	0	0	0	0	0	0	0	0	0	0	0	4	0	0	0	0	0	0	0	0	4	0	0	0	0	0	0	0	0	0	0	0	N	NW	Y	Y	Y	Y	Y	TV
NAVSARI	URBAN	14	4	2	2	0	0	0	2	0	0	0	0	0	0	0	0	0	0	0	2	0	0	0	0	0	0	0	0	2	0	0	0	0	0	0	0	0	0	0	0	N	BN	Y	Y	Y	Y	Y	TV
NAVSARI	URBAN	15	4	4	4	0	0	0	4	0	0	0	0	0	0	0	0	0	0	0	4	0	0	0	0	0	0	0	0	4	0	0	0	0	0	0	0	0	0	0	0	N	HW	Y	Y	Y	Y	Y	HW
NAVSARI	URBAN	16	4	3	3	0	0	0	3	0	0	0	0	0	0	0	0	0	0	0	3	0	0	0	0	0	0	0	0	3	0	0	0	0	0	0	0	0	0	0	0	N	BN	Y	Y	Y	Y	Y	R
NAVSARI	URBAN	17	4	2	2	0	0	0	2	0	0	0	0	0	0	0	0	0	0	0	2	0	0	0	0	0	0	0	0	2	0	0	0	0	0	0	0	0	0	0	0	Y	NO	Y	Y	Y	Y	Y	NO
NAVSARI	URBAN	18	4	5	5	0	0	0	5	0	0	0	0	0	0	0	0	0	0	0	5	0	0	0	0	0	0	0	0	5	0	0	0	0	0	0	0	0	0	0	0	Y
NAVSARI	URBAN	19	4	8	7	1	0	0	6	1	0	0	0	1	0	0	0	0	0	0	6	0	0	0	0	0	0	0	0	6	0	0	0	0	0	0	0	0	0	0	0	Y
NAVSARI	URBAN	20	4	5	5	0	0	0	5	0	0	0	0	0	0	0	0	0	0	0	5	0	0	0	0	0	0	0	0	5	0	0	0	0	0	0	0	0	0	0	0	Y
NAVSARI	URBAN	21	4	8	8	0	0	0	8	0	0	0	0	0	0	0	0	0	0	0	8	0	0	0	0	0	0	0	0	8	0	0	0	0	0	0	0	0	0	0	0	Y
NAVSARI	URBAN	22	4	4	4	0	0	0	1	0	0	0	0	0	0	0	3	0	0	0	1	0	0	0	0	0	0	0	0	1	0	0	0	0	0	0	0	0	0	0	0	Y
NAVSARI	URBAN	23	4	4	4	0	0	0	4	0	0	0	0	0	0	0	0	0	0	0	4	0	0	0	0	0	0	0	0	4	0	0	0	0	0	0	0	0	0	0	0	Y
NAVSARI	URBAN	24	4	5	5	0	0	0	5	0	0	0	0	0	0	0	0	0	0	0	5	0	0	0	0	0	0	0	0	5	0	0	0	0	0	0	0	0	0	0	0	Y
NAVSARI	URBAN	25	4	3	3	0	0	0	3	0	0	0	0	0	0	0	0	0	0	0	3	0	0	0	0	0	0	0	0	3	0	0	0	0	0	0	0	0	0	0	0	Y
NAVSARI	URBAN	26	4	9	9	0	0	0	9	0	0	0	0	0	0	0	0	0	0	0	9	0	0	0	0	0	0	0	0	9	0	0	0	0	0	0	0	0	0	0	0	Y
NAVSARI	URBAN	27	4	6	6	0	0	0	5	1	0	0	0	0	0	0	0	0	0	0	5	0	0	0	0	0	0	0	0	5	0	0	0	0	0	0	0	0	0	0	0	Y
NAVSARI	URBAN	28	4	8	8	0	0	0	7	1	0	0	0	0	0	0	0	0	0	0	7	0	0	0	0	0	0	0	0	7	0	0	0	0	0	0	0	0	0	0	0	Y
NAVSARI	URBAN	29	4	4	4	0	0	0	4	0	0	0	0	0	0	0	0	0	0	0	4	0	0	0	0	0	0	0	0	4	0	0	0	0	0	0	0	0	0	0	0	Y
NAVSARI	URBAN	30	4	5	5	0	0	0	5	0	0	0	0	0	0	0	0	0	0	0	5	0	0	0	0	0	0	0	0	5	0	0	0	0	0	0	0	0	0	0	0	Y
NAVSARI	URBAN	31	4	3	3	0	0	0	3	0	0	0	0	0	0	0	0	0	0	0	3	0	0	0	0	0	0	0	0	3	0	0	0	0	0	0	0	0	0	0	0	Y
NAVSARI	URBAN	32	4	4	4	0	0	0	4	0	0	0	0	0	0	0	0	0	0	0	4	0	0	0	0	0	0	0	0	4	0	0	0	0	0	0	0	0	0	0	0	Y
[truncated: 1 more columns]

## Sheet: SURAT-R
Town/ District	Rural/ urban	HH No	Cluster no.	Total Pop	Eligible Pop	Not eligible (C,P,S)			DEC given	If No enter codes as											If Y consumed	If Not consumed reasons								If consumed any SE												knew a case of lymphodema Y/ N	source of HE	a	b	c	d	e	Most effective means of IEC
						Children < 2 years	Pregnant	Sickness	Yes	Missed	Refu	T	Dn	Children	Elderly	Sickness	Absent	Pregnant	No reason	Locked	Yes	Refused	No Reason	Absent	Sickness	Afraid of S/E	old age	Forgot	Misplaced	No SE	Sedation	Vertigo	Headache	Body pain	Nausea/ vomiting	Acidity	Diarrhoea	Blurring of vision	Fever	Drowsiness	Skin rash
SURAT	RURAL	1	1	5	4	1	0	0	4	0	0	0	0	1	0	0	0	0	0	0	4	0	0	0	0	0	0	0	0	3	0	0	0	0	1	0	0	0	0	0	0	N	HW	Y	Y	Y	Y	Y	TV
SURAT	RURAL	2	1	7	6	1	0	0	6	0	0	0	0	1	0	0	0	0	0	0	6	0	0	0	0	0	0	0	0	6	0	0		0	0	0	0	0	0	0	0	N	ANM	Y	Y	Y	Y	Y	TV
SURAT	RURAL	3	1	5	5	0	0	0	5	0	0	0	0	0	0	0	0	0	0	0	5	0	0	0	0	0	0	0	0	4	0	0	0	0	1	0	0	0	0	0	0	N	HW	Y	Y	Y	Y	Y	TV
SURAT	RURAL	4	1	4	4	0	0	0	4	0	0	0	0	0	0	0	0	0	0	0	4	0	0	0	0	0	0	0	0	3	0	0	0	0	1	0	0	0	0	0	0	N	M	Y	Y	Y	Y	Y	M
SURAT	RURAL	5	1	2	2	0	0	0	2	0	0	0	0	0	0	0	0	0	0	0	2	0	0	0	0	0	0	0	0	2	0	0	0	0	0	0	0	0	0	0	0	N	HW	Y	Y	Y	Y	Y	TV
SURAT	RURAL	6	1	3	3	0	0	0	3	0	0	0	0	0	0	0	0	0	0	0	3	0	0	0	0	0	0	0	0	3	0	0	0	0	0	0	0	0	0	0	0	N	NW	Y	Y	Y	Y	Y	TV
SURAT	RURAL	7	1	2	1	0	1	0	1	0	0	0	0	0	0	0	0	1	0	0	1	0	0	0	0	0	0	0	0	1	0	0	0	0	0	0	0	0	0	0	0	N	HW	Y	Y	Y	Y	Y	HW
SURAT	RURAL	8	1	3	3	0	0	0	3	0	0	0	0	0	0	0	0	0	0	0	3	0	0	0	0	0	0	0	0	3	0	0	0	0	0	0	0	0	0	0	0	N	BN	Y	Y	Y	Y	Y	TV
SURAT	RURAL	9	1	4	4	0	0	0	4	0	0	0	0	0	0	0	0	0	0	0	4	0	0	0	0	0	0	0	0	4	0	0	0	0	0	0	0	0	0	0	0	N	HW	Y	Y	Y	Y	Y	HW
SURAT	RURAL	10	1	3	3	0	0	0	3	0	0	0	0	0	0	0	0	0	0	0	0	1	0	0	0	0	0	0	0	0	0	0	0	0	0	0	0	0	0	0	0	N	NW	Y	Y	Y	Y	Y	M
SURAT	RURAL	11	1	3	3	0	0	0	3	0	0	0	0	0	0	0	0	0	0	0	3	0	0	0	0	0	0	0	0	3	0	0	0	0	0	0	0	0	0	0	0	N	HW	Y	Y	Y	Y	Y	TV
SURAT	RURAL	12	1	2	2	0	0	0	2	0	0	0	0	0	0	0	0	0	0	0	2	0	0	0	0	0	0	0	0	2	0	0	0	0	0	0	0	0	0	0	0	N	HW	Y	Y	Y	Y	Y	TV
SURAT	RURAL	13	1	4	4	0	0	0	4	0	0	0	0	0	0	0	0	0	0	0	4	0	0	0	0	0	0	0	0	4	0	0	0	0	0	0	0	0	0	0	0	N	NO	Y	Y	Y	Y	Y	NO
SURAT	RURAL	14	1	5	5	0	0	0	5	0	0	0	0	0	0	0	0	0	0	0	5	0	0	0	0	0	0	0	0	5	0	0	0	0	0	0	0	0	0	0	0	N	NO	Y	Y	Y	Y	Y	NO
SURAT	RURAL	15	1	4	4	0	0	0	4	0	0	0	0	0	0	0	0	0	0	0	4	0	0	0	0	0	0	0	0	4	0	0	0	0	0	0	0	0	0	0	0
SURAT	RURAL	16	1	4	4	0	0	0	4	0	0	0	0	0	0	0	0	0	0	0	4	0	0	0	0	0	0	0	0	4	0	0	0	0	0	0	0	0	0	0	0
SURAT	RURAL	17	1	4	4	0	0	0	4	0	0	0	0	0	0	0	0	0	0	0	4	0	0	0	0	0	0	0	0	4	0	0	0	0	0	0	0	0	0	0	0
SURAT	RURAL	18	1	3	3	0	0	0	3	0	0	0	0	0	0	0	0	0	0	0	2	0	0	0	1	0	0	0	0	2	0	0	0	0	0	0	0	0	0	0	0
SURAT	RURAL	19	1	5	5	0	0	0	3	0	2	0	0	0	0	0	0	0	0	0	3	0	0	0	0	0	0	0	0	3	0	0	0	0	0	0	0	0	0	0	0
SURAT	RURAL	20	1	5	5	0	0	0	5	0	0	0	0	0	0	0	0	0	0	0	5	0	0	0	0	0	0	0	0	5	0	0	0	0	0	0	0	0	0	0	0
SURAT	RURAL	21	1	4	4	0	0	0	4	0	0	0	0	0	0	0	0	0	0	0	4	0	0	0	0	0	0	0	0	4	0	0	0	0	0	0	0	0	0	0	0
SURAT	RURAL	22	1	4	4	0	0	0	4	0	0	0	0	0	0	0	0	0	0	0	4	0	0	0	0	0	0	0	0	4	0	0	0	0	0	0	0	0	0	0	0
SURAT	RURAL	23	1	6	6	0	0	0	6	0	0	0	0	0	0	0	0	0	0	0	6	0	0	0	0	0	0	0	0	6	0	0	0	0	0	0	0	0	0	0	0	N
SURAT	RURAL	24	1	3	3	0	0	0	3	0	0	0	0	0	0	0	0	0	0	0	3	0	0	0	0	0	0	0	0	3	0	0	0	0	0	0	0	0	0	0	0
SURAT	RURAL	25	1	2	2	0	0	0	2	0	0	0	0	0	0	0	0	0	0	0	2	0	0	0	0	0	0	0	0	2	0	0	0	0	0	0	0	0	0	0	0
SURAT	RURAL	26	1	4	4	0	0	0	4	0	0	0	0	0	0	0	0	0	0	0	4	0	0	0	0	0	0	0	0	4	0	0	0	0	0	0	0	0	0	0	0
SURAT	RURAL	27	1	4	4	0	0	0	4	0	0	0	0	0	0	0	0	0	0	0	4	0	0	0	0	0	0	0	0	4	0	0	0	0	0	0	0	0	0	0	0
SURAT	RURAL	28	1	3	3	0	0	0	3	0	0	0	0	0	0	0	0	0	0	0	3	0	0	0	0	0	0	0	0	3	0	0	0	0	0	0	0	0	0	0	0
SURAT	RURAL	29	1	5	5	0	0	0	5	0	0	0	0	0	0	0	0	0	0	0	5	0	0	0	0	0	0	0	0	5	0	0	0	0	0	0	0	0	0	0	0
SURAT	RURAL	30	1	2	2	0	0	0	2	0	0	0	0	0	0	0	0	0	0	0	2	0	0	0	0	0	0	0	0	2	0	0	0	0	0	0	0	0	0	0	0
SURAT	RURAL	31	1	3	3	0	0	0	0	0	0	0	0	0	0	0	0	0	0	3	0	0	0	0	0	0	0	0	0	0	0	0	0	0	0	0	0	0	0	0	0
SURAT	RURAL	32	1	4	4	0	0	0	4	0	0	0	0	0	0	0	0	0	0	0	4	0	0	0	0	0	0	0	0	4	0	0	0	0	0	0	0	0	0	0	0
SURAT	RURAL	1	2	3	3	0	0	0	3	0	0	0	0	0	0	0	0	0	0	0	3	0	0	0	0	0	0	0	0	3	0	0	0	0	0	0	0	0	0	0	0	N		Y	Y	Y	Y	Y
SURAT	RURAL	2	2	3	3	0	0	0	3	0	0	0	0	0	0	0	0	0	0	0	3	0	0	0	0	0	0	0	0	3	0	0	0	0	0	0	0	0	0	0	0	N
SURAT	RURAL	3	2	6	6	0	0	0	6	0	0	0	0	0	0	0	0	0	0	0	6	0	0	0	0	0	0	0	0	6	0	0	0	0	0	0	0	0	0	0	0	N		Y	Y	Y	Y	Y
SURAT	RURAL	4	2	6	6	0	0	0	6	0	0	0	0	0	0	0	0	0	0	0	6	0	0	0	0	0	0	0	0	6	0	0	0	0	0	0	0	0	0	0	0	N		Y	Y	Y	Y	Y
SURAT	RURAL	5	2	5	5	0	0	0	5	0	0	0	0	0	0	0	0	0	0	0	5	0	0	0	0	0	0	0	0	5	0	0	0	0	0	0	0	0	0	0	0	N		y
SURAT	RURAL	6	2	4	4	0	0	0	4	0	0	0	0	0	0	0	0	0	0	0	4	0	0	0	0	0	0	0	0	4	0	0	0	0	0	0	0	0	0	0	0
SURAT	RURAL	7	2	5	5	0	0	0	0	0	0	0	0	0	0	0	0	0	0	5	0	0	0	0	0	0	0	0	0	0	0	0	0	0	0	0	0	0	0	0	0
SURAT	RURAL	8	2	6	6	0	0	0	6	0	0	0	0	0	0	0	0	0	0	0	6	0	0	0	0	0	0	0	0	6	0	0	0	0	0	0	0	0	0	0	0	N
SURAT	RURAL	9	2	3	3	0	0	0	3	0	0	0	0	0	0	0	0	0	0	0	3	0	0	0	0	0	0	0	0	3	0	0	0	0	0	0	0	0	0	0	0	N		Y	Y	Y	Y	Y
SURAT	RURAL	10	2	1	1	0	0	0	1	0	0	0	0	0	0	0	0	0	0	0	1	0	0	0	0	0	0	0	0	1	0	0	0	0	0	0	0	0	0	0	0
SURAT	RURAL	11	2	3	2	1	0	0	2	0	0	0	0	1	0	0	0	0	0	0	1	0	0	0	1	0	0	0	0	1	0	0	0	0	0	0	0	0	0	0	0
SURAT	RURAL	12	2	4	4	0	0	0	4	0	0	0	0	0	0	0	0	0	0	0	4	0	0	0	0	0	0	0	0	4	0	0	0	0	0	0	0	0	0	0	0	N		Y	Y	Y	Y	Y
SURAT	RURAL	13	2	4	4	0	0	0	4	0	0	0	0	0	0	0	0	0	0	0	4	0	0	0	0	0	0	0	0	4	0	0	0	0	0	0	0	0	0	0	0	N		Y	Y	N
SURAT	RURAL	14	2	7	6	1	0	0	6	0	0	0	0	1	0	0	0	0	0	0	6	0	0	0	0	0	0	0	0	6	0	0	0	0	0	0	0	0	0	0	0
SURAT	RURAL	15	2	5	5	0	0	0	5	0	0	0	0	0	0	0	0	0	0	0	5	0	0	0	0	0	0	0	0	5	0	0	0	0	0	0	0	0	0	0	0
SURAT	RURAL	16	2	5	5	0	0	0	5	0	0	0	0	0	0	0	0	0	0	0	5	0	0	0	0	0	0	0	0	5	0	0	0	0	0	0	0	0	0	0	0
SURAT	RURAL	17	2	5	5	0	0	0	5	0	0	0	0	0	0	0	0	0	0	0	5	0	0	0	0	0	0	0	0	5	0	0	0	0	0	0	0	0	0	0	0
SURAT	RURAL	18	2	4	4	0	0	0	4	0	0	0	0	0	0	0	0	0	0	0	4	0	0	0	0	0	0	0	0	4	0	0	0	0	0	0	0	0	0	0	0
SURAT	RURAL	19	2	1	1	0	0	0	1	0	0	0	0	0	0	0	0	0	0	0	1	0	0	0	0	0	0	0	0	1	0	0	0	0	0	0	0	0	0	0	0
SURAT	RURAL	20	2	6	6	0	0	0	6	0	0	0	0	0	0	0	0	0	0	0	6	0	0	0	0	0	0	0	0	6	0	0	0	0	0	0	0	0	0	0	0
SURAT	RURAL	21	2	6	6	0	0	0	6	0	0	0	0	0	0	0	0	0	0	0	0	0	0	0	0	0	0	6	0	0	0	0	0	0	0	0	0	0	0	0	0	N	HW	Y	Y	Y	Y	Y	HW
SURAT	RURAL	22	2	6	6	0	0	0	6	0	0	0	0	0	0	0	0	0	0	0	0	0	0	0	0	0	0	6	0	0	0	0	0	0	0	0	0	0	0	0	0	N	HW	Y	Y	Y	Y	Y	TV
SURAT	RURAL	23	2	4	4	0	0	0	4	0	0	0	0	0	0	0	0	0	0	0	1	0	0	0	0	0	0	3	0	1	0	0	0	0	0	0	0	0	0	0	0	N	HW	Y	Y	Y	Y	Y	TV
SURAT	RURAL	24	2	4	4	0	0	0	4	0	0	0	0	0	0	0	0	0	0	0	0	0	0	0	0	0	0	4	0	0	0	0	0	0	0	0	0	0	0	0	0	N	HW	Y	Y	Y	Y	Y	TV
SURAT	RURAL	25	2	5	5	0	0	0	2	0	2	0	0	0	0	0	1	0	0	0	2	0	0	0	0	0	0	0	0	2	0	0	0	0	0	0	0	0	0	0	0	N	HW	Y	Y	Y	Y	Y	HW
SURAT	RURAL	26	2	5	5	0	0	0	5	0	0	0	0	0	0	0	0	0	0	0	3	2	0	0	0	0	0	0	0	3	0	0	0	0	0	0	0	0	0	0	0	N	HW	Y	Y	Y	Y	Y	TV
SURAT	RURAL	27	2	2	2	0	0	0	0	0	0	0	0	0	0	0	0	0	0	2	0	0	0	0	0	0	0	0	0	0	0	0	0	0	0	0	0	0	0	0	0	N	NO	NA	NA	NA	NA	NA	NO
SURAT	RURAL	28	2	4	4	0	0	0	4	0	0	0	0	0	0	0	0	0	0	0	3	0	0	0	0	0	0	1	0	3	0	0	0	0	0	0	0	0	0	0	0	N	BN	Y	Y	Y	Y	Y	M
SURAT	RURAL	29	2	4	4	0	0	0	3	0	0	0	0	0	0	0	1	0	0	0	3	0	0	0	0	0	0	0	0	3	0	0	0	0	0	0	0	0	0	0	0	N	BN	Y	Y	Y	Y	Y	M
SURAT	RURAL	30	2	8	8	0	0	0	8	0	0	0	0	0	0	0	0	0	0	0	8	0	0	0	0	0	0	0	0	8	0	0	0	0	0	0	0	0	0	0	0	N	HW	Y	Y	Y	Y	Y	HW
SURAT	RURAL	31	2	5	5	0	0	0	5	0	0	0	0	0	0	0	0	0	0	0	5	0	0	0	0	0	0	0	0	5	0	0	0	0	0	0	0	0	0	0	0	N	HW	Y	Y	Y	Y	Y	HW
SURAT	RURAL	32	2	5	5	0	0	0	5	0	0	0	0	0	0	0	0	0	0	0	4	0	0	0	0	0	0	1	0	4	0	0	0	0	0	0	0	0	0	0	0	N	HW	Y	Y	Y	Y	Y	M
SURAT	RURAL	1	3	2	2	0	0	0	2	0	0	0	0	0	0	0	0	0	0	0	0	2	0	0	0	0	0	0	0	0	0	0	0	0	0	0	0	0	0	0	0	N	HW	Y	Y	Y	Y	Y	TV
SURAT	RURAL	2	3	5	5	0	0	0	5	0	0	0	0	0	0	0	0	0	0	0	5	0	0	0	0	0	0	0	0	5	0	0	0	0	0	0	0	0	0	0	0	N	ANM	Y	Y	Y	Y	Y	M
SURAT	RURAL	3	3	1	1	0	0	0	1	0	0	0	0	0	0	0	0	0	0	0	0	0	0	0	0	0	1	0	0	0	0	0	0	0	0	0	0	0	0	0	0	N	ANM	Y	Y	Y	Y	Y	NO
SURAT	RURAL	4	3	1	1	0	0	0	1	0	0	0	0	0	0	0	0	0	0	0	0	1	0	0	0	0	0	0	0	0	0	0	0	0	0	0	0	0	0	0	0	N	HW	Y	Y	Y	Y	Y	NO
SURAT	RURAL	5	3	4	4	0	0	0	4	0	0	0	0	0	0	0	0	0	0	0	1	0	0	0	0	0	0	3	0	1	0	0	0	0	0	0	0	0	0	0	0	N	HW	Y	Y	Y	Y	Y	NO
SURAT	RURAL	6	3	7	7	0	0	0	7	0	0	0	0	0	0	0	0	0	0	0	2	0	0	0	0	0	0	5	0	2	0	0	0	0	0	0	0	0	0	0	0	N	HW	Y	Y	Y	Y	Y	NO
SURAT	RURAL	7	3	7	7	0	0	0	7	0	0	0	0	0	0	0	0	0	0	0	2	0	0	0	0	0	0	5	0	2	0	0	0	0	0	0	0	0	0	0	0	N	P	Y	Y	Y	Y	Y	TV
SURAT	RURAL	8	3	8	8	0	0	0	8	0	0	0	0	0	0	0	0	0	0	0	0	8	0	0	0	0	0	0	0	0	0	0	0	0	0	0	0	0	0	0	0	N	NO	Y	Y	Y	Y	Y	NO
SURAT	RURAL	9	3	4	3	0	1	0	3	0	0	0	0	0	0	0	0	1	0	0	3	0	0	0	0	0	0	0	0	3	0	0	0	0	0	0	0	0	0	0	0	N	HW	Y	Y	Y	Y	Y	TV
SURAT	RURAL	10	3	4	4	0	0	0	4	0	0	0	0	0	0	0	0	0	0	0	4	0	0	0	0	0	0	0	0	3	0	0	1	0	0	0	0	0	0	0	0	N	NW	Y	Y	Y	Y	Y	TV
SURAT	RURAL	11	3	4	4	0	0	0	4	0	0	0	0	0	0	0	0	0	0	0	0	0	0	0	0	0	0	4	0	0	0	0	0	0	0	0	0	0	0	0	0	N	BN	Y	Y	Y	Y	Y	NO
SURAT	RURAL	12	3	2	2	0	0	0	2	0	0	0	0	0	0	0	0	0	0	0	0	0	0	0	0	0	2	0	0	0	0	0	0	0	0	0	0	0	0	0	0	N	HW	Y	Y	Y	Y	Y	NO
SURAT	RURAL	13	3	3	3	0	0	0	3	0	0	0	0	0	0	0	0	0	0	0	3	0	0	0	0	0	0	0	0	3	0	0	0	0	0	0	0	0	0	0	0	N	HW	Y	Y	Y	Y	Y	TV
SURAT	RURAL	14	3	2	2	0	0	0	2	0	0	0	0	0	0	0	0	0	0	0	2	0	0	0	0	0	0	0	0	2	0	0	0	0	0	0	0	0	0	0	0
SURAT	RURAL	15	3	2	2	0	0	0	2	0	0	0	0	0	0	0	0	0	0	0	0	0	0	0	2	0	0	0	0	0	0	0	0	0	0	0	0	0	0	0	0
SURAT	RURAL	16	3	7	7	0	0	0	7	0	0	0	0	0	0	0	0	0	0	0	7	0	0	0	0	0	0	0	0	7	0	0	0	0	0	0	0	0	0	0	0
SURAT	RURAL	17	3	7	7	0	0	0	7	0	0	0	0	0	0	0	0	0	0	0	7	0	0	0	0	0	0	0	0	7	0	0	0	0	0	0	0	0	0	0	0
SURAT	RURAL	18	3	6	6	0	0	0	6	0	0	0	0	0	0	0	0	0	0	0	6	0	0	0	0	0	0	0	0	6	0	0	0	0	0	0	0	0	0	0	0
SURAT	RURAL	19	3	4	4	0	0	0	4	0	0	0	0	0	0	0	0	0	0	0	4	0	0	0	0	0	0	0	0	4	0	0	0	0	0	0	0	0	0	0	0
SURAT	RURAL	20	3	1	1	0	0	0	1	0	0	0	0	0	0	0	0	0	0	0	0	1	0	0	0	0	0	0	0	0	0	0	0	0	0	0	0	0	0	0	0
SURAT	RURAL	21	3	1	1	0	0	0	1	0	0	0	0	0	0	0	0	0	0	0	1	0	0	0	0	0	0	0	0	1	0	0	0	0	0	0	0	0	0	0	0
SURAT	RURAL	22	3	7	7	0	0	0	7	0	0	0	0	0	0	0	0	0	0	0	7	0	0	0	0	0	0	0	0	7	0	0	0	0	0	0	0	0	0	0	0
SURAT	RURAL	23	3	7	7	0	0	0	7	0	0	0	0	0	0	0	0	0	0	0	7	0	0	0	0	0	0	0	0	7	0	0	0	0	0	0	0	0	0	0	0
SURAT	RURAL	24	3	6	6	0	0	0	6	0	0	0	0	0	0	0	0	0	0	0	6	0	0	0	0	0	0	0	0	6	0	0	0	0	0	0	0	0	0	0	0
SURAT	RURAL	25	3	7	6	1	0	0	6	0	0	0	0	1	0	0	0	0	0	0	6	0	0	0	0	0	0	0	0	6	0	0	0	0	0	0	0	0	0	0	0
SURAT	RURAL	26	3	2	2	0	0	0	0	0	0	0	0	0	0	0	0	0	0	2	0	0	0	0	0	0	0	0	0	0	0	0	0	0	0	0	0	0	0	0	0
SURAT	RURAL	27	3	5	5	0	0	0	0	0	0	0	0	0	0	0	0	0	0	5	0	0	0	0	0	0	0	0	0	0	0	0	0	0	0	0	0	0	0	0	0
SURAT	RURAL	28	3	5	5	0	0	0	5	0	0	0	0	0	0	0	0	0	0	0	5	0	0	0	0	0	0	0	0	5	0	0	0	0	0	0	0	0	0	0	0
SURAT	RURAL	29	3	4	4	0	0	0	4	0	0	0	0	0	0	0	0	0	0	0	4	0	0	0	0	0	0	0	0	4	0	0	0	0	0	0	0	0	0	0	0
SURAT	RURAL	30	3	3	3	0	0	0	3	0	0	0	0	0	0	0	0	0	0	0	3	0	0	0	0	0	0	0	0	3	0	0	0	0	0	0	0	0	0	0	0
SURAT	RURAL	31	3	3	3	0	0	0	3	0	0	0	0	0	0	0	0	0	0	0	3	0	0	0	0	0	0	0	0	3	0	0	0	0	0	0	0	0	0	0	0
SURAT	RURAL	32	3
SURAT	RURAL	1	4	2	2	0	0	0	0	0	0	2	0	0	0	0	0	0	0	0	0	0	0	0	0	0	0	0	0	0	0	0	0	0	0	0	0	0	0	0	0	N	NO	NA	NA	NA	NA	NA	NO
SURAT	RURAL	2	4	2	2	0	0	0	0	0	0	2	0	0	0	0	0	0	0	0	0	0	0	0	0	0	0	0	0	0	0	0	0	0	0	0	0	0	0	0	0	N	NO	NA	NA	NA	NA	NA	NO
SURAT	RURAL	3	4	1	1	0	0	0	0	0	0	1	0	0	0	0	0	0	0	0	0	0	0	0	0	0	0	0	0	0	0	0	0	0	0	0	0	0	0	0	0	N	NO	NA	NA	NA	NA	NA	NO
SURAT	RURAL	4	4	2	2	0	0	0	0	0	0	2	0	0	0	0	0	0	0	0	0	0	0	0	0	0	0	0	0	0	0	0	0	0	0	0	0	0	0	0	0	N	NO	NA	NA	NA	NA	NA	NO
SURAT	RURAL	5	4	4	4	0	0	0	0	0	0	4	0	0	0	0	0	0	0	0	0	0	0	0	0	0	0	0	0	0	0	0	0	0	0	0	0	0	0	0	0	N	NO	NA	NA	NA	NA	NA	NO
SURAT	RURAL	6	4	3	3	0	0	0	0	0	0	3	0	0	0	0	0	0	0	0	0	0	0	0	0	0	0	0	0	0	0	0	0	0	0	0	0	0	0	0	0	N	NO	NA	NA	NA	NA	NA	NO
SURAT	RURAL	7	4	5	5	0	0	0	0	0	0	5	0	0	0	0	0	0	0	0	0	0	0	0	0	0	0	0	0	0	0	0	0	0	0	0	0	0	0	0	0	N	BN	NA	NA	NA	NA	NA	NO
SURAT	RURAL	8	4	2	2	0	0	0	0	0	0	2	0	0	0	0	0	0	0	0	0	0	0	0	0	0	0	0	0	0	0	0	0	0	0	0	0	0	0	0	0	N	BN	NA	NA	NA	NA	NA	NO
SURAT	RURAL	9	4	5	5	0	0	0	0	0	0	5	0	0	0	0	0	0	0	0	0	0	0	0	0	0	0	0	0	0	0	0	0	0	0	0	0	0	0	0	0	N	NO	NA	NA	NA	NA	NA	NO
SURAT	RURAL	10	4	9	8	1	0	0	0	0	0	8	0	1	0	0	0	0	0	0	0	0	0	0	0	0	0	0	0	0	0	0	0	0	0	0	0	0	0	0	0	N	NW	NA	NA	NA	NA	NA	NO
SURAT	RURAL	11	4	1	1	0	0	0	0	0	0	1	0	0	0	0	0	0	0	0	0	0	0	0	0	0	0	0	0	0	0	0	0	0	0	0	0	0	0	0	0	N	BN	NA	NA	NA	NA	NA	NO
SURAT	RURAL	12	4	5	5	0	0	0	0	0	0	5	0	0	0	0	0	0	0	0	0	0	0	0	0	0	0	0	0	0	0	0	0	0	0	0	0	0	0	0	0	N	NO	NA	NA	NA	NA	NA	NO
SURAT	RURAL	13	4	4	4	0	0	0	0	0	0	4	0	0	0	0	0	0	0	0	0	0	0	0	0	0	0	0	0	0	0	0	0	0	0	0	0	0	0	0	0	N	NO	NA	NA	NA	NA	NA	NO
SURAT	RURAL	14	4	2	2	0	0	0	2	0	0	0	0	0	0	0	0	0	0	0	2	0	0	0	0	0	0	0	0	2	0	0	0	0	0	0	0	0	0	0	0
SURAT	RURAL	15	4	3	3	0	0	0	3	0	0	0	0	0	0	0	0	0	0	0	3	0	0	0	0	0	0	0	0	3	0	0	0	0	0	0	0	0	0	0	0
SURAT	RURAL	16	4	3	3	0	0	0	3	0	0	0	0	0	0	0	0	0	0	0	3	0	0	0	0	0	0	0	0	3	0	0	0	0	0	0	0	0	0	0	0
SURAT	RURAL	17	4	3	3	0	0	0	3	0	0	0	0	0	0	0	0	0	0	0	3	0	0	0	0	0	0	0	0	3	0	0	0	0	0	0	0	0	0	0	0
SURAT	RURAL	18	4	3	3	0	0	0	3	0	0	0	0	0	0	0	0	0	0	0	3	0	0	0	0	0	0	0	0	3	0	0	0	0	0	0	0	0	0	0	0
SURAT	RURAL	19	4	3	3	0	0	0	3	0	0	0	0	0	0	0	0	0	0	0	3	0	0	0	0	0	0	0	0	3	0	0	0	0	0	0	0	0	0	0	0
SURAT	RURAL	20	4	5	5	0	0	0	5	0	0	0	0	0	0	0	0	0	0	0	5	0	0	0	0	0	0	0	0	5	0	0	0	0	0	0	0	0	0	0	0	N	NO	Y	Y	Y	Y	Y	NO
SURAT	RURAL	21	4	4	4	0	0	0	2	0	0	0	0	0	0	0	2	0	0	0	2	0	0	0	0	0	0	0	0	2	0	0	0	0	0	0	0	0	0	0	0	N
SURAT	RURAL	22	4	8	6	0	0	2	0	0	6	0	0	0	0	2	0	0	0	0	0	0	0	0	0	0	0	0	0	0	0	0	0	0	0	0	0	0	0	0	0	N
SURAT	RURAL	23	4	3	3	0	0	0	0	0	3	0	0	0	0	0	0	0	0	0	0	0	0	0	0	0	0	0	0	0	0	0	0	0	0	0	0	0	0	0	0	N
SURAT	RURAL	24	4	5	4	1	0	0	0	0	4	0	0	1	0	0	0	0	0	0	0	0	0	0	0	0	0	0	0	0	0	0	0	0	0	0	0	0	0	0	0
SURAT	RURAL	25	4	6	6	0	0	0	6	0	0	0	0	0	0	0	0	0	0	0	6	0	0	0	0	0	0	0	0	6	0	0	0	0	0	0	0	0	0	0	0
SURAT	RURAL	26	4	4	4	0	0	0	4	0	0	0	0	0	0	0	0	0	0	0	4	0	0	0	0	0	0	0	0	4	0	0	0	0	0	0	0	0	0	0	0
SURAT	RURAL	27	4	4	4	0	0	0	4	0	0	0	0	0	0	0	0	0	0	0	4	0	0	0	0	0	0	0	0	4	0	0	0	0	0	0	0	0	0	0	0
SURAT	RURAL	28	4	6	5	0	0	1	5	0	0	0	0	0	0	1	0	0	0	0	5	0	0	0	0	0	0	0	0	5	0	0	0	0	0	0	0	0	0	0	0
SURAT	RURAL	29	4	4	3	1	0	0	0	0	3	0	0	1	0	0	0	0	0	0	0	0	0	0	0	0	0	0	0	0	0	0	0	0	0	0	0	0	0	0	0
SURAT	RURAL	30	4	5	5	0	0	0	5	0	0	0	0	0	0	0	0	0	0	0	5	0	0	0	0	0	0	0	0	5	0	0	0	0	0	0	0	0	0	0	0
SURAT	RURAL	31	4	6	6	0	0	0	6	0	0	0	0	0	0	0	0	0	0	0	6	0	0	0	0	0	0	0	0	6	0	0	0	0	0	0	0	0	0	0	0
SURAT	RURAL	32	4	3	3	0	0	0	0	0	3	0	0	0	0	0	0	0	0	0	0	0	0	0	0	0	0	0	0	0	0	0	0	0	0	0	0	0	0	0	0
SURAT	RURAL	33	4	5	5	0	0	0	0	0	5	0	0	0	0	0	0	0	0	0	0	0	0	0	0	0	0	0	0	0	0	0	0	0	0	0		0	0	0	0
[truncated: 1 more columns]
