# Supplementary material for: Reaching endpoints for lymphatic filariasis elimination- results from mass drug administration and nocturnal blood surveys, South Gujarat, India
Source: PLoS Negl Trop Dis. 2017 Apr 3;11(4):e0005476. doi: 10.1371/journal.pntd.0005476 (PMC5391126; doi:10.1371/journal.pntd.0005476)
Supplement: S7 Excel Datasheet — (XLSX) [file pntd.0005476.s007.xlsx]

## Sheet: Base 04 06
Statement showing the information on Sentinel & Spot - Check Sites ( Microfilaria rate & Disease rate ) for the year 2004, 2005 & 2006.
Name of District	Year	Sl. No.	Perticulars	Name of the Site	Date of survey	No. of persons Examined	No of.+Ve for Mf	Mf Rate (%)	No. +Ve for Disease	Disease Rate (%)	Date (s) of MDA
Amreli	2004	1	Rural	Mithapur	27/5 to 28/5	117	0	0	0	0	5th June
		2	Rural	Pipavav	1/6 to 2/6	105	0	0	0	0
		3	Rural	Patva	3/6 to 4/6	104	0	0	0	0
		4	Urban	Amreli	18/5 to 22/5	509	0	0	0	0
			Sentinal sites sub Total (A)			835	0	0	0	0
		1	Rural	Varahsarup	23/5/2004	83	0	0	0	0
		2	Rural	Bhankoder	24/5 to 25/5	171	0	0	0	0
		3	Rural	Kovaya	26/5/2004	67	0	0	0	0
		4	Urban			0	0	0	0	0
			Spot -Check sites Sub Total (B)			321	0	0	0	0
		Grand Total ( A+ B)				1156	0	0	0	0
	2005	1	Rural	Jafrabad	1/10/05 to15/10/05	526	0	0	0	0	11th November-05
		2	Rural	Rajula	1/10/05 to15/10/05	555	0	0	0	0
		3	Rural	Dunger	15/10/05 to 30/10/05	437	0	0	0	0
		4	Urban	Amreli	15/09/05 to 23/09/05	505	0	0	0	0
			Sentinal sites sub Total (A)			2023	0	0	0	0
		1	Rural	Timbi	15/10/05 to 30/10/05	427	0	0	0	0
		2	Rural	Datardi	1/10/05 to15/10/05	501	0	0	0	0
		3	Rural	Victor	15/10/05 to 30/10/05	468	0	0	0	0
		4	Urban			0	0	0	0	0
			Spot -Check sites Sub Total (B)			1396	0	0	0	0
		Grand Total ( A+ B)				3419	0	0	0	0
	2006	1	Rural	Jafrabad	24/11/06 to 25/11/06	605	0	0	0	0	22nd December-06
		2	Rural	Rajula	29/11/06 to30/11/06	574	0	0	0	0
		3	Rural	Dantardi	4/12/06 to 5/12/06	551	0	0	0	0
		4	Urban	Amreli	21/11/06 to 22/1106	602	0	0	0	0
			Sentinal sites sub Total (A)			2332	0	0	0	0
		1	Rural	Timbi	27/11/06 to 28/11/06	518	0	0	0	0
		2	Rural	Chanch Bandar	1/12/06 to 2/12/06	433	0	0	0	0
		3	Rural	Dungar	6/12/06 to 7/12/06	532	0	0	0	0
		4	Urban	Vaver	8/12/06 to 9/12/06	341	0	0	0	0
			Spot -Check sites Sub Total (B)			1824	0	0	0	0
		Grand Total ( A+ B)				4156	0	0	0	0
Valsad	2004	1	Rural	Nil	Not Done Due to Strike of Employees.			0		0	5/6/2004 to 6/6/2004
		2	Rural					0		0
		3	Rural					0		0
		4	Urban	Valsad	25/5 to 26/5	500	0	0	2	0.4
			Sentinal sites sub Total (A)			500	0	0	2	0.4
		1	Rural	Nil	Not Done Due to Strike of Employees.			0		0	10/6/04 to 11/6/2004
		2	Rural					0		0
		3	Rural					0		0
		4	Urban	Vapi Town	7/6 to 8/6	500	1	0.2	0	0
			Spot -Check sites Sub Total (B)			500	1	0.2	0	0
		Grand Total ( A+ B)				1000	1	0.1	2	0.2
	2005	1	Rural	D. B. Party	6/6 to 9/6	611	2	0.327332	33	5.40098	11/11/05 to 13/11/05
		2	Rural	Haria	18/5 to 24/5	504	0	0	20	3.96825
		3	Rural	Mangod	18/5 to 24/5	503	2	0.397614	18	3.57853
		4	Urban	Valsad	2007-06-05	502	37	7.37052	4	0.796813
			Sentinal sites sub Total (A)			2120	41	1.93396	75	3.53774
		1	Rural	Dharasan	30/5 to 3/6	500	0	0	0	0	11/11/05 to 13/11/05
		2	Rural	Udwada	25/5 to 26/5	494	1	0.202429	2	0.404858
		3	Rural	Kh' wada	8/6 to 9/6	345	0	0	6	1.73913
		4	Urban	Vapi Town	2007-06-05	982	3	0.305499	7	0.712831
			Spot -Check sites Sub Total (B)			2321	4	0.17234	15	0.646273
		Grand Total ( A+ B)				4441	45	1.01329	90	2.02657
	2006	1	Rural	D.B.Party	5/10 to 7/10	642	6	0.934579	6	0.934579	22/12/06 to 24/12/06
		2	Rural	Haria	6/10 to 11/10	502	0	0	0	0
		3	Rural	Mangod	4/10 to 10/10	502	2	0.398406	0	0
		4	Urban	Vapi Town	4/10 to 5/10	357	4	1.12045	0	0
			Sentinal sites sub Total (A)			2003	12	0.599101	6	0.299551
		1	Rural	Dharasan	5/10 to 7/10	330	2	0.606061	37	11.2121	22/12/06 to 24/12/06
		2	Rural	Udwada	15/11 to 17/11	286	2	0.699301	19	6.64336
		3	Rural	Kh' wada	7/10 to 8/10	365	3	0.821918	0	0
		4	Urban	Valsad Town	9/10 to 10/10	400	0	0	24	6
			Spot -Check sites Sub Total (B)			1381	7	0.506879	80	5.7929
		Grand Total ( A+ B)				3384	19	0.561466	86	2.54137
Navsari	2004	1	Rural	Maroli Bazar	7,8,9/6/04	644	11	1.70807	0	0	5,6,7/06/04
		2	Rural	Amari, Amadpore	7,8,9/6/04	625	29	4.64	0	0
		3	Rural	Vegam, Pingra	7,8,9/6/04	533	18	3.37711	0	0
		4	Urban	Navsari city	29,30,31/5/04	689	14	2.03193	0	0
			Sentinal sites sub Total (A)			2491	72	2.89041	0	0
		1	Rural	Kaliyavadi	7,8,9/6/04	710	10	1.40845	0	0	5,6,7/06/04
		2	Rural	Aru	7,8,9/6/04	677	19	2.8065	0	0
		3	Rural	Chikhli	7,8,9/6/04	504	3	0.595238	0	0
		4	Urban	Bilimora city	29,30,31/5/04	608	4	0.657895	0	0
			Spot -Check sites Sub Total (B)			2499	36	1.44058	0	0
		Grand Total ( A+ B)				4990	108	2.16433	0	0
	2005	1	Rural	Maroli Bazar	9,10/10/05	506	2	0.395257	1	0.197628	11,12,13/11/05
		2	Rural	Amari, Amadpore	9,10/10/05	510	32	6.27451	7	1.37255
		3	Rural	Vegam, Pingra	9,10/10/05	680	25	3.67647	0	0
		4	Rural	Chikhali	9,10/10/05	642	3	0.46729	11	1.7134
		5	Rural	Aru	9,10/10/05	500	13	2.6	0	0
		6	Urban	Navsari city	2,3,4/10/05	500	0	0	39	7.8
			Sentinal sites sub Total (A)			3338	75	2.24685	58	1.73757
		1	Rural	Chovisi	9,10/10/05	500	15	3	6	1.2	11,12,13/11/05
		2	Rural	Kandolpada	9,10/10/05	515	33	6.40777	2	0.38835
		3	Rural	Mahuvas	9,10/10/05	512	14	2.73438	2	0.390625
		4	Rural	Limzar	9,10/10/05	521	2	0.383877	0	0
		5	Urban	Bilimora city	2,3,4/10/05	1000	0	0	68	6.8
			Spot -Check sites Sub Total (B)			3048	64	2.09974	78	2.55906
		Grand Total ( A+ B)				6386	139	2.17664	136	2.12966
	2006	1	Rural	Maroli Bazar	8,9,/10/06	518	12	2.3166	3	0.579151	22,23,24/12/06
		2	Rural	Amari, Amadpore	8,9,/10/06	571	51	8.9317	0	0
		3	Rural	Vegam, Pingra	28.29/9/06	914	33	3.6105	1	0.109409
		4	Urban	Navsari city	7,8,9/10/06	529	0	0	39	7.3724
			Sentinal sites sub Total (A)			2532	96	3.79147	43	1.69826
		1	Rural	Devsar	9,10/10/06	490	13	2.65306	4	0.816327
		2	Rural	Samroli	8,9/10/06	500	16	3.2	8	1.6
		3	Rural	Moti Valzar	7,8,9/10/06	506	30	5.92885	0	0
		4	Urban	Bilimora city	29,30/09/06	500	0	0	79	15.8
			Spot -Check sites Sub Total (B)			1996	59	2.95591	91	4.55912
		Grand Total ( A+ B)				4528	155	3.42314	134	2.95936
Surat ®	2004	1	Rural	PHC-Kanav	28,29,31/5/04	121	3	2.47934	14	11.5702	5,6,7/06/04
		2	Rural	PHC- Varad	During May-04	377	1	0.265252	0	0
		3	Rural	PHC-Umrakh	28,31/05/04	257	0	0	8	3.11284
			Sentinal sites sub Total (A)			755	4	0.529801	22	2.91391
		1	Rural	PHC-Kadodara	During may-04	182	5	2.74725	0	0
		2	Rural	PHC-Vankaner	During may-04	0	0	0	0	0
		3	Rural	PHC-Utran	During may-04	74	0	0	1	1.35135
		4	Urban	Bardoli Town	During may-04	952	6	0.630252	15	1.57563
		5	Urban	Vyara Town	During may-04	1836	3	0.163399	13	0.708061
			Spot-Check sites sub Total (B)			3044	14	0.459921	29	0.952694
		Grand Total ( A+ B)				3799	18	0.473809	51	1.34246
	2005	1	Rural	PHC-Kanav	13,14/9/05	392	18	4.59184	16	4.08163	11,12,13/11/05
		2	Rural	PHC- Varad	28,29,30/8/05	487	5	1.02669	0	0
		3	Rural	PHC-Umrakh	2005-09-09	474	8	1.68776	0	0
			Sentinal sites sub Total (A)			1353	31	2.2912	16	1.18256
		1	Rural	PHC-Kadodara	10,19/9/05	259	0	0	0	0
		2	Rural	PHC-Vankaner	22/9/05	456	1	0.219298	0	0
		3	Rural	PHC-Utran	30/8/05 to 3/9/05	530	2	0.377358	0	0
		4	Rural	PHC-Orna	14/10/05	500	7	1.4	10	2
		5	Rural	PHC-Sandhiyer	24/10/05	500	1	0.2	3	0.6
		6	Rural	PHC-Kathor	13/10/05	20	2	10	9	45
		7	Urban	Bardoli Town	18/10/05	238	0	0	15	6.30252
		8	Urban	Vyara Town	17,18/11/05	203	0	0	22	10.8374
			Spot-Check sites sub Total (B)			2706	13	0.480414	59	2.18034
		Grand Total ( A+ B)				4059	44	1.08401	75	1.84775
	2006	1	Rural	PHC-Kanav	9,11/10/06	508	8	1.5748	2	0.393701	22,23,24/12/06
		2	Rural	PHC- Varad	2006-05-10	520	4	0.769231	0	0
		3	Rural	PHC-Umrakh	12,13/10/06	556	2	0.359712	0	0
			Sentinal sites sub Total (A)			1584	14	0.883838	2	0.126263
		1	Rural	PHC-Kadodara	10,11,12/10/05	527	1	0.189753	0	0
		2	Rural	PHC-Vankaner	13,14/10/05	623	5	0.802568	0	0
		3	Rural	PHC-Utran	20,27,28/10/05	591	1	0.169205	4	0.676819
		4	Rural	PHC-Orna	13/10/05	619	20	3.23102	0	0
		5	Rural	PHC-Sandhiyer	13/10/05	688	0	0	0	0
		6	Rural	PHC-Kathor	2006-03-11	432	11	2.5463	0	0
		7	Rural	PHC-Dihen		532	0	0	0	0
		8	Urban	Bardoli Town	7 to 11/10/06	1096	1	0.0912409	23	2.09854
		9	Urban	Vyara Town	25 to 28/10/05	1013	1	0.0987167	23	2.27048
			Spot-Check sites sub Total (B)			6121	40	0.653488	50	0.81686
		Grand Total ( A+ B)				7705	54	0.700844	52	0.674886
Surat (U)	2004	1	Urban	Central Zone	31/5/04	1112	8	0.719424	0	0	2004-05-06
		2	Urban	West Zone	31/5/04	890	15	1.68539	0	0
		3	Urban	South Zone	31/5/04	2119	39	1.84049	0	0
		4	Urban	S-East Zone	31/5/04	0	0	0	0	0
		5	Urban	S-West Zone	31/5/04	850	5	0.588235	0	0
		6	Urban	North Zone	31/5/04	1039	36	3.46487	0	0
		7	Urban	East Zone	31/5/04	1402	24	1.71184	0	0
			Sentinal sites sub Total (A)			7412	127	1.71344	0	0
		1	Urban	Central Zone	31/5/04	1078	3	0.278293	0	0	2004-05-06
		2	Urban	West Zone	31/5/04	806	15	1.86104	0	0
		3	Urban	South Zone	31/5/04	2817	16	0.56798	0	0
		4	Urban	S-East Zone	31/5/04	0	0	0	0	0
		5	Urban	S-West Zone	31/5/04	820	1	0.121951	0	0
		6	Urban	North Zone	31/5/04	1163	9	0.773861	0	0
		7	Urban	East Zone	31/5/04	1476	11	0.745257	0	0
			Spot-Check sites sub Total (B)			8160	55	0.67402	0	0
		Grand Total ( A+ B)				15572	182	1.16876	0	0
	2005	1	Urban	Central Zone	2005-10-10	1238	0	0	0	0	2005-11-11
		2	Urban	West Zone	2005-10-10	951	8	0.84122	12	1.26183
		3	Urban	South Zone	2005-10-10	2233	33	1.47783	27	1.20914
		4	Urban	S-East Zone	2005-10-10	1899	7	0.368615	2	0.105319
		5	Urban	S-West Zone	2005-10-10	870	8	0.91954	4	0.45977
		6	Urban	North Zone	2005-10-10	1685	32	1.89911	41	2.43323
		7	Urban	East Zone	2005-10-10	2217	39	1.75913	11	0.496166
			Sentinal sites sub Total (A)			11093	127	1.14487	97	0.874425
		1	Urban	Central Zone	2005-10-10	851	0	0	3	0.352526	2005-11-11
		2	Urban	West Zone	2005-10-10	850	2	0.235294	11	1.29412
		3	Urban	South Zone	2005-10-10	1807	9	0.498063	0	0
		4	Urban	S-East Zone	2005-10-10	1401	1	0.0713776	2	0.142755
		5	Urban	S-West Zone	2005-10-10	636	4	0.628931	9	1.41509
		6	Urban	North Zone	2005-10-10	973	19	1.95272	9	0.924974
		7	Urban	East Zone	2005-10-10	871	7	0.803674	7	0.803674
			Spot-Check sites sub Total (B)			7389	42	0.568413	41	0.554879
		Grand Total ( A+ B)				18482	169	0.914403	138	0.746672
	2006	1	Urban	Central Zone	29/9/06	1010	0	0	0	0	22/12/06
		2	Urban	West Zone	29/9/06	1014	9	0.887574	4	0.394477
		3	Urban	South Zone	29/9/06	2253	29	1.28717	14	0.621394
		4	Urban	S-East Zone	29/9/06	1608	4	0.248756	0	0
		5	Urban	S-West Zone	29/9/06	769	5	0.650195	0	0
		6	Urban	North Zone	29/9/06	1302	14	1.07527	16	1.22888
		7	Urban	East Zone	29/9/06	2451	41	1.67279	14	0.571195
			Sentinal sites sub Total (A)			10407	102	0.98011	48	0.461228
		1	Urban	Central Zone	29/9/06	1088	2	0.183824	5	0.459559	22/12/06
		2	Urban	West Zone	29/9/06	1063	2	0.188147	6	0.56444
		3	Urban	South Zone	29/9/06	1868	7	0.374732	3	0.1606
		4	Urban	S-East Zone	29/9/06	1690	7	0.414201	2	0.118343
		5	Urban	S-West Zone	29/9/06	1350	2	0.148148	2	0.148148
		6	Urban	North Zone	29/9/06	921	7	0.760043	16	1.73724
		7	Urban	East Zone	29/9/06	1422	14	0.984529	6	0.421941
			Spot-Check sites sub Total (B)			9402	41	0.436077	40	0.425441
		Grand Total ( A+ B)				19809	143	0.721894	88	0.444243
Rajkot	2004	1	Rural	Nil		0	0	0	0	0	13,14/10/04
		2	Urban	Dhoraji city	13,14/10/04	339	0	0	0	0
			Sentinal sites sub Total (A)			339	0	0	0	0
		1	Urban	Dhoraji city	13,14/10/04	402	0	0	0	0
			Spot-Check sites sub Total (B)			402	0	0	0	0
		Grand Total ( A+ B)				741	0	0	0	0
	2005	1	Rural	PHC-Supdi	20/10/05	367	0	0	0	0	2005-11-11
		2	Rural	PHC-Raydi	20/10/05	508	0	0	0	0
		3	Urban	Dhoraji city	2005-11-10	412	0	0	0	0
			Sentinal sites sub Total (A)			1287	0	0	0	0
		1	Rural	Nil	Nil	0	0	0	0	0
		2	Urban	Dhoraji city	2005-11-10	415	0	0	0	0
			Spot-Check sites sub Total (B)			415	0	0	0	0
		Grand Total ( A+ B)				1702	0	0	0	0
	2006	1	Rural	PHC-Jetpur	17/10/06	503	0	0	0	0	22/12/06
		2	Rural	PHC-Patanvav	2006-10-10	296	0	0	0	0
		3	Rural	PHC-Santhli	18/10/06	255	0	0	0	0
		4	Urban	Rajkot city	1 to 20/12/06	745	0	0	0	0
		5	Urban	Dhoraji city	2006-12-10	528	0	0	0	0
			Sentinal sites sub Total (A)			2327	0	0	0	0
		1	Rural	PHC-Supdi	2006-11-10	389	0	0	0	0	22/11/06
		2	Rural	PHC-Jetpari	18/10/06	257	0	0	0	0
		3	Rural	PHC-Neknam	18/10/06	280	0	0	0	0
		4	Rural	PHC- Jetalsar	23/11/06	336	0	0	0	0
		5	Rural	PHC- Sindhvadar	2006-03-10	275	0	0	0	0
		6	Urban	Dhoraji city	13/10/06	501	0	0	0	0
		7	Urban	Rajkot city	1 to 20/12/06	753	0	0	0	0
			Spot-Check sites sub Total (B)			2791	0	0	0	0
		Grand Total ( A+ B)				5118	0	0	0	0
Jamnagar	2004	1	Rural	Salaya	30 to 31/5/04	502	0	0	0	0	5,6,7/6/04
		2	Rural	Okha	26 to 27/5/04	506	0	0	0	0
		3	Rural	Bedi	22 to 25/5/04	519	0	0	0	0
		4	Urban	Jamnagar city	17 to 21/5/06	634	1	0.157729	0	0
			Sentinal sites sub Total (A)			2161	1	0.0462749	0	0
		1	Rural	Nagana	26 to 28/5/04	517	0	0	0	0	5,6,7/6/04
		2	Rural	Haria	2004-01-06	368	0	0	0	0
		3	Rural	Surajkaradi	18 to 20/5/04	505	0	0	0	0
		4	Urban	Khambhalia	18 to 21/5/04	513	1	0.194932	0	0
			Spot-Check sites sub Total (B)			1903	1	0.0525486	0	0
		Grand Total ( A+ B)				4064	2	0.0492126	0	0
	2005	1	Rural	Salaya	26 to 27/10/05	524	0	0	0	0	11,12,13/11/05
		2	Rural	Okha	13 to 14/10/04	504	0	0	0	0
		3	Rural	Bedi	6 to 8/10/05	514	0	0	0	0
		4	Urban	Jamnagar city	10 to 12/10/05	505	0	0	0	0
			Sentinal sites sub Total (A)			2047	0	0	0	0
		1	Rural	Dwarka	15 to 1710/05	564	0	0	0	0
		2	Rural	Pipartoda	17 to 20/10/05	523	0	0	0	0
		3	Rural	Amaran	18 to 19/10/05	517	0	0	0	0
		4	Urban	Khambhalia	7 to 19 /10/05	520	0	0	0	0
			Spot-Check sites sub Total (B)			2124	0	0	0	0
		Grand Total ( A+ B)				4171	0	0	0	0
	2006	1	Rural	Salaya	16 to 22/11/06	511	0	0	0	0
		2	Rural	Okha	28 to 29/11/06	503	0	0	0	0
		3	Rural	Bedi	17 to 18/10/06	525	0	0	0	0
		4	Urban	Jamnagar city	18/10 to 4/11/06	502	0	0	0	0
			Sentinal sites sub Total (A)			2041	0	0	0	0
		1	Rural	Dwarka	30/11 to 1/12/06	522	0	0	0	0
		2	Rural	Dhranada	1/11 to 2/11/06	509	0	0	0	0
		3	Rural	Amaran	20/11 to 21/11/06	515	0	0	0	0
		4	Urban	Khambhalia	9/10 to 13/10/06	554	0	0	0	0
			Spot-Check sites sub Total (B)			2100	0	0	0	0
		Grand Total ( A+ B)				4141	0	0	0	0
Junagadh	2004	1	Rural	Mangrol	18/5 to 25/5	123	0	0	1	0.813008
		2	Rural	Shil	7/6 to 10/6	568	0	0	0	0
		3	Rural	Sutrapada	15/6 to 17/6	500	0	0	0	0
		4	Rural	Dhamlej	16/6 to 20/6	514	0	0	0	0
		5	Urban	Junagadhh	18/5 to 25/5	500	0	0	1	0.2
		6	Urban	Veraval	18/5 to 25/5	568	0	0	1	0.176056
			Sentinal sites sub Total (A)			2773	0	0	3	0.108186
			Rural	Shapar	11/6 to 12/6	530	0	0	0	0
			Rural	Sheriyaj	13/6 to 14/6	524	0	0	0	0
			Rural	Lodhva	18/6 to 20/6	501	0	0	0	0
			Spot-Check sites sub Total (B)			1555	0	0	0	0
		Grand Total ( A+ B)				4328	0	0	3	0.0693161
	2005	1	Rural	PHC-Shil		500	0	0	0	0
		2	Rural	PHC-Dhamnej		500	0	0	0	0
		3	Rural	PHC-Sutrapada		500	0	0	0	0
			Sentinal sites sub Total (A)			1500	0	0	0	0
		1	Rural	PHC-Chorvad		500	0	0	0	0
		2	Rural	PHC-Hari		500	0	0	0	0
		3	Rural	PHC-Kajli		500	0	0	0	0
			Spot-Check sites sub Total (B)			1500	0	0	0	0
		Grand Total ( A+ B)				3000	0	0	0	0
	2006	1	Rural	PHC-Shil		502	0	0	0	0
		2	Rural	PHC-Dhamnej		459	0	0	0	0
		3	Rural	PHC-Sutrapada		466	0	0	0	0			35650
			Sentinal sites sub Total (A)			1427	0	0	0	0
		1	Rural	PHC-Chorvad		436	0	0	0	0
		2	Rural	PHC-Hari		502	0	0	0	0
		3	Rural	PHC-Kajli		425	0	0	0	0
			Spot-Check sites sub Total (B)			1363	0	0	0	0
		Grand Total ( A+ B)				2790	0	0	0	0
Vadodara	2005	1	Urban	Dabhoi Town		1180	21	1.77966	0	0
		Spot-Check or Sentinal sites Grand Total				1180	21	1.77966	0	0
	2006	1	Urban	Dabhoi Town		2299	51	2.21836	0	0
		Spot-Check or Sentinal sites Grand Total				2299	51	2.21836	0	0
Statement showing the information on Sentinel & Spot - Check Sites ( Microfilaria rate & Disease rate ) for the year 2004, 2005 & 2006.
Name of District	Year	Sl. No.	Perticulars	Name of the Site	Date of survey	No. of persons Examined	No of.+Ve for Mf	Mf Rate (%)	No. +Ve for Disease	Disease Rate (%)	Date (s) of MDA
Amreli	2004	1	Rural	Mithapur	27/5 to 28/5	117	0	0	0	0	5th June
		2	Rural	Pipavav	1/6 to 2/6	105	0	0	0	0
		3	Rural	Patva	3/6 to 4/6	104	0	0	0	0
		4	Urban	Amreli	18/5 to 22/5	509	0	0	0	0
			Sentinal sites sub Total (A)			835	0	0	0	0
		1	Rural	Varahsarup	23/5/2004	83	0	0	0	0
		2	Rural	Bhankoder	24/5 to 25/5	171	0	0	0	0
		3	Rural	Kovaya	26/5/2004	67	0	0	0	0
		4	Urban			0	0	0	0	0
			Spot -Check sites Sub Total (B)			321	0	0	0	0
		Grand Total ( A+ B)				1156	0	0	0	0
	2005	1	Rural	Jafrabad	1/10/05 to15/10/05	526	0	0	0	0	11th November-05
		2	Rural	Rajula	1/10/05 to15/10/05	555	0	0	0	0
		3	Rural	Dunger	15/10/05 to 30/10/05	437	0	0	0	0
		4	Urban	Amreli	15/09/05 to 23/09/05	505	0	0	0	0
			Sentinal sites sub Total (A)			2023	0	0	0	0
		1	Rural	Timbi	15/10/05 to 30/10/05	427	0	0	0	0
		2	Rural	Datardi	1/10/05 to15/10/05	501	0	0	0	0
		3	Rural	Victor	15/10/05 to 30/10/05	468	0	0	0	0
		4	Urban			0	0	0	0	0
			Spot -Check sites Sub Total (B)			1396	0	0	0	0
		Grand Total ( A+ B)				3419	0	0	0	0
	2006	1	Rural	Jafrabad	24/11/06 to 25/11/06	605	0	0	0	0	22nd December-06
		2	Rural	Rajula	29/11/06 to30/11/06	574	0	0	0	0
		3	Rural	Dantardi	4/12/06 to 5/12/06	551	0	0	0	0
		4	Urban	Amreli	21/11/06 to 22/1106	602	0	0	0	0
			Sentinal sites sub Total (A)			2332	0	0	0	0
		1	Rural	Timbi	27/11/06 to 28/11/06	518	0	0	0	0
		2	Rural	Chanch Bandar	1/12/06 to 2/12/06	433	0	0	0	0
		3	Rural	Dungar	6/12/06 to 7/12/06	532	0	0	0	0
		4	Urban	Vaver	8/12/06 to 9/12/06	341	0	0	0	0
			Spot -Check sites Sub Total (B)			1824	0	0	0	0
		Grand Total ( A+ B)				4156	0	0	0	0
Valsad	2004	1	Rural	Nil	Not Done Due to Strike of Employees.			0		0	5/6/2004 to 6/6/2004
		2	Rural					0		0
		3	Rural					0		0
		4	Urban	Valsad	25/5 to 26/5	500	0	0	2	0.4
			Sentinal sites sub Total (A)			500	0	0	2	0.4
		1	Rural	Nil	Not Done Due to Strike of Employees.			0		0	10/6/04 to 11/6/2004
		2	Rural					0		0
		3	Rural					0		0
		4	Urban	Vapi Town	7/6 to 8/6	500	1	0.2	0	0
			Spot -Check sites Sub Total (B)			500	1	0.2	0	0
		Grand Total ( A+ B)				1000	1	0.1	2	0.2
	2005	1	Rural	D. B. Party	6/6 to 9/6	611	2	0.327332	33	5.40098	11/11/05 to 13/11/05
		2	Rural	Haria	18/5 to 24/5	504	0	0	20	3.96825
		3	Rural	Mangod	18/5 to 24/5	503	2	0.397614	18	3.57853
		4	Urban	Valsad	2007-06-05	502	37	7.37052	4	0.796813
			Sentinal sites sub Total (A)			2120	41	1.93396	75	3.53774
		1	Rural	Dharasan	30/5 to 3/6	500	0	0	0	0	11/11/05 to 13/11/05
		2	Rural	Udwada	25/5 to 26/5	494	1	0.202429	2	0.404858
		3	Rural	Kh' wada	8/6 to 9/6	345	0	0	6	1.73913
		4	Urban	Vapi Town	2007-06-05	982	3	0.305499	7	0.712831
			Spot -Check sites Sub Total (B)			2321	4	0.17234	15	0.646273
		Grand Total ( A+ B)				4441	45	1.01329	90	2.02657
	2006	1	Rural	D.B.Party	5/10 to 7/10	642	6	0.934579	6	0.934579	22/12/06 to 24/12/06
		2	Rural	Haria	6/10 to 11/10	502	0	0	0	0
		3	Rural	Mangod	4/10 to 10/10	502	2	0.398406	0	0
		4	Urban	Vapi Town	4/10 to 5/10	357	4	1.12045	0	0
			Sentinal sites sub Total (A)			2003	12	0.599101	6	0.299551
		1	Rural	Dharasan	5/10 to 7/10	330	2	0.606061	37	11.2121	22/12/06 to 24/12/06
		2	Rural	Udwada	15/11 to 17/11	286	2	0.699301	19	6.64336
		3	Rural	Kh' wada	7/10 to 8/10	365	3	0.821918	0	0
		4	Urban	Valsad Town	9/10 to 10/10	400	0	0	24	6
			Spot -Check sites Sub Total (B)			1381	7	0.506879	80	5.7929
		Grand Total ( A+ B)				3384	19	0.561466	86	2.54137
Navsari	2004	1	Rural	Maroli Bazar	7,8,9/6/04	644	11	1.70807	0	0	5,6,7/06/04
		2	Rural	Amari, Amadpore	7,8,9/6/04	625	29	4.64	0	0
		3	Rural	Vegam, Pingra	7,8,9/6/04	533	18	3.37711	0	0
		4	Urban	Navsari city	29,30,31/5/04	689	14	2.03193	0	0
			Sentinal sites sub Total (A)			2491	72	2.89041	0	0
		1	Rural	Kaliyavadi	7,8,9/6/04	710	10	1.40845	0	0	5,6,7/06/04
		2	Rural	Aru	7,8,9/6/04	677	19	2.8065	0	0
		3	Rural	Chikhli	7,8,9/6/04	504	3	0.595238	0	0
		4	Urban	Bilimora city	29,30,31/5/04	608	4	0.657895	0	0
			Spot -Check sites Sub Total (B)			2499	36	1.44058	0	0
		Grand Total ( A+ B)				4990	108	2.16433	0	0
	2005	1	Rural	Maroli Bazar	9,10/10/05	506	2	0.395257	1	0.197628	11,12,13/11/05
		2	Rural	Amari, Amadpore	9,10/10/05	510	32	6.27451	7	1.37255
		3	Rural	Vegam, Pingra	9,10/10/05	680	25	3.67647	0	0
		4	Rural	Chikhali	9,10/10/05	642	3	0.46729	11	1.7134
		5	Rural	Aru	9,10/10/05	500	13	2.6	0	0
		6	Urban	Navsari city	2,3,4/10/05	500	0	0	39	7.8
			Sentinal sites sub Total (A)			3338	75	2.24685	58	1.73757
		1	Rural	Chovisi	9,10/10/05	500	15	3	6	1.2	11,12,13/11/05
		2	Rural	Kandolpada	9,10/10/05	515	33	6.40777	2	0.38835
		3	Rural	Mahuvas	9,10/10/05	512	14	2.73438	2	0.390625
		4	Rural	Limzar	9,10/10/05	521	2	0.383877	0	0
		5	Urban	Bilimora city	2,3,4/10/05	1000	0	0	68	6.8
			Spot -Check sites Sub Total (B)			3048	64	2.09974	78	2.55906
		Grand Total ( A+ B)				6386	139	2.17664	136	2.12966
	2006	1	Rural	Maroli Bazar	8,9,/10/06	518	12	2.3166	3	0.579151	22,23,24/12/06
		2	Rural	Amari, Amadpore	8,9,/10/06	571	51	8.9317	0	0
		3	Rural	Vegam, Pingra	28.29/9/06	914	33	3.6105	1	0.109409
		4	Urban	Navsari city	7,8,9/10/06	529	0	0	39	7.3724
			Sentinal sites sub Total (A)			2532	96	3.79147	43	1.69826
		1	Rural	Devsar	9,10/10/06	490	13	2.65306	4	0.816327
		2	Rural	Samroli	8,9/10/06	500	16	3.2	8	1.6
		3	Rural	Moti Valzar	7,8,9/10/06	506	30	5.92885	0	0
		4	Urban	Bilimora city	29,30/09/06	500	0	0	79	15.8
			Spot -Check sites Sub Total (B)			1996	59	2.95591	91	4.55912
		Grand Total ( A+ B)				4528	155	3.42314	134	2.95936
Surat ®	2004	1	Rural	PHC-Kanav	28,29,31/5/04	121	3	2.47934	14	11.5702	5,6,7/06/04
		2	Rural	PHC- Varad	During May-04	377	1	0.265252	0	0
		3	Rural	PHC-Umrakh	28,31/05/04	257	0	0	8	3.11284
			Sentinal sites sub Total (A)			755	4	0.529801	22	2.91391
		1	Rural	PHC-Kadodara	During may-04	182	5	2.74725	0	0
		2	Rural	PHC-Vankaner	During may-04	0	0	0	0	0
		3	Rural	PHC-Utran	During may-04	74	0	0	1	1.35135
		4	Urban	Bardoli Town	During may-04	952	6	0.630252	15	1.57563
		5	Urban	Vyara Town	During may-04	1836	3	0.163399	13	0.708061
			Spot-Check sites sub Total (B)			3044	14	0.459921	29	0.952694
		Grand Total ( A+ B)				3799	18	0.473809	51	1.34246
	2005	1	Rural	PHC-Kanav	13,14/9/05	392	18	4.59184	16	4.08163	11,12,13/11/05
		2	Rural	PHC- Varad	28,29,30/8/05	487	5	1.02669	0	0
		3	Rural	PHC-Umrakh	2005-09-09	474	8	1.68776	0	0
			Sentinal sites sub Total (A)			1353	31	2.2912	16	1.18256
		1	Rural	PHC-Kadodara	10,19/9/05	259	0	0	0	0
		2	Rural	PHC-Vankaner	22/9/05	456	1	0.219298	0	0
		3	Rural	PHC-Utran	30/8/05 to 3/9/05	530	2	0.377358	0	0
		4	Rural	PHC-Orna	14/10/05	500	7	1.4	10	2
		5	Rural	PHC-Sandhiyer	24/10/05	500	1	0.2	3	0.6
		6	Rural	PHC-Kathor	13/10/05	20	2	10	9	45
		7	Urban	Bardoli Town	18/10/05	238	0	0	15	6.30252
		8	Urban	Vyara Town	17,18/11/05	203	0	0	22	10.8374
			Spot-Check sites sub Total (B)			2706	13	0.480414	59	2.18034
		Grand Total ( A+ B)				4059	44	1.08401	75	1.84775
	2006	1	Rural	PHC-Kanav	9,11/10/06	508	8	1.5748	2	0.393701	22,23,24/12/06
		2	Rural	PHC- Varad	2006-05-10	520	4	0.769231	0	0
		3	Rural	PHC-Umrakh	12,13/10/06	556	2	0.359712	0	0
			Sentinal sites sub Total (A)			1584	14	0.883838	2	0.126263
		1	Rural	PHC-Kadodara	10,11,12/10/05	527	1	0.189753	0	0
		2	Rural	PHC-Vankaner	13,14/10/05	623	5	0.802568	0	0
		3	Rural	PHC-Utran	20,27,28/10/05	591	1	0.169205	4	0.676819
		4	Rural	PHC-Orna	13/10/05	619	20	3.23102	0	0
		5	Rural	PHC-Sandhiyer	13/10/05	688	0	0	0	0
		6	Rural	PHC-Kathor	2006-03-11	432	11	2.5463	0	0
		7	Rural	PHC-Dihen		532	0	0	0	0
		8	Urban	Bardoli Town	7 to 11/10/06	1096	1	0.0912409	23	2.09854
		9	Urban	Vyara Town	25 to 28/10/05	1013	1	0.0987167	23	2.27048
			Spot-Check sites sub Total (B)			6121	40	0.653488	50	0.81686
		Grand Total ( A+ B)				7705	54	0.700844	52	0.674886
Surat (U)	2004	1	Urban	Central Zone	31/5/04	1112	8	0.719424	0	0	2004-05-06
		2	Urban	West Zone	31/5/04	890	15	1.68539	0	0
		3	Urban	South Zone	31/5/04	2119	39	1.84049	0	0
		4	Urban	S-East Zone	31/5/04	0	0	0	0	0
		5	Urban	S-West Zone	31/5/04	850	5	0.588235	0	0
		6	Urban	North Zone	31/5/04	1039	36	3.46487	0	0
		7	Urban	East Zone	31/5/04	1402	24	1.71184	0	0
			Sentinal sites sub Total (A)			7412	127	1.71344	0	0
		1	Urban	Central Zone	31/5/04	1078	3	0.278293	0	0	2004-05-06
		2	Urban	West Zone	31/5/04	806	15	1.86104	0	0
		3	Urban	South Zone	31/5/04	2817	16	0.56798	0	0
		4	Urban	S-East Zone	31/5/04	0	0	0	0	0
		5	Urban	S-West Zone	31/5/04	820	1	0.121951	0	0
		6	Urban	North Zone	31/5/04	1163	9	0.773861	0	0
		7	Urban	East Zone	31/5/04	1476	11	0.745257	0	0
			Spot-Check sites sub Total (B)			8160	55	0.67402	0	0
		Grand Total ( A+ B)				15572	182	1.16876	0	0
	2005	1	Urban	Central Zone	2005-10-10	1238	0	0	0	0	2005-11-11
		2	Urban	West Zone	2005-10-10	951	8	0.84122	12	1.26183
		3	Urban	South Zone	2005-10-10	2233	33	1.47783	27	1.20914
		4	Urban	S-East Zone	2005-10-10	1899	7	0.368615	2	0.105319
		5	Urban	S-West Zone	2005-10-10	870	8	0.91954	4	0.45977
		6	Urban	North Zone	2005-10-10	1685	32	1.89911	41	2.43323
		7	Urban	East Zone	2005-10-10	2217	39	1.75913	11	0.496166
			Sentinal sites sub Total (A)			11093	127	1.14487	97	0.874425
		1	Urban	Central Zone	2005-10-10	851	0	0	3	0.352526	2005-11-11
		2	Urban	West Zone	2005-10-10	850	2	0.235294	11	1.29412
		3	Urban	South Zone	2005-10-10	1807	9	0.498063	0	0
		4	Urban	S-East Zone	2005-10-10	1401	1	0.0713776	2	0.142755
		5	Urban	S-West Zone	2005-10-10	636	4	0.628931	9	1.41509
		6	Urban	North Zone	2005-10-10	973	19	1.95272	9	0.924974
		7	Urban	East Zone	2005-10-10	871	7	0.803674	7	0.803674
			Spot-Check sites sub Total (B)			7389	42	0.568413	41	0.554879
		Grand Total ( A+ B)				18482	169	0.914403	138	0.746672
	2006	1	Urban	Central Zone	29/9/06	1010	0	0	0	0	22/12/06
		2	Urban	West Zone	29/9/06	1014	9	0.887574	4	0.394477
		3	Urban	South Zone	29/9/06	2253	29	1.28717	14	0.621394
		4	Urban	S-East Zone	29/9/06	1608	4	0.248756	0	0
		5	Urban	S-West Zone	29/9/06	769	5	0.650195	0	0
		6	Urban	North Zone	29/9/06	1302	14	1.07527	16	1.22888
		7	Urban	East Zone	29/9/06	2451	41	1.67279	14	0.571195
			Sentinal sites sub Total (A)			10407	102	0.98011	48	0.461228
		1	Urban	Central Zone	29/9/06	1088	2	0.183824	5	0.459559	22/12/06
		2	Urban	West Zone	29/9/06	1063	2	0.188147	6	0.56444
		3	Urban	South Zone	29/9/06	1868	7	0.374732	3	0.1606
		4	Urban	S-East Zone	29/9/06	1690	7	0.414201	2	0.118343
		5	Urban	S-West Zone	29/9/06	1350	2	0.148148	2	0.148148
		6	Urban	North Zone	29/9/06	921	7	0.760043	16	1.73724
		7	Urban	East Zone	29/9/06	1422	14	0.984529	6	0.421941
			Spot-Check sites sub Total (B)			9402	41	0.436077	40	0.425441
		Grand Total ( A+ B)				19809	143	0.721894	88	0.444243
Rajkot	2004	1	Rural	Nil		0	0	0	0	0	13,14/10/04
		2	Urban	Dhoraji city	13,14/10/04	339	0	0	0	0
			Sentinal sites sub Total (A)			339	0	0	0	0
		1	Urban	Dhoraji city	13,14/10/04	402	0	0	0	0
			Spot-Check sites sub Total (B)			402	0	0	0	0
		Grand Total ( A+ B)				741	0	0	0	0
	2005	1	Rural	PHC-Supdi	20/10/05	367	0	0	0	0	2005-11-11
		2	Rural	PHC-Raydi	20/10/05	508	0	0	0	0
		3	Urban	Dhoraji city	2005-11-10	412	0	0	0	0
			Sentinal sites sub Total (A)			1287	0	0	0	0
		1	Rural	Nil	Nil	0	0	0	0	0
		2	Urban	Dhoraji city	2005-11-10	415	0	0	0	0
			Spot-Check sites sub Total (B)			415	0	0	0	0
		Grand Total ( A+ B)				1702	0	0	0	0
	2006	1	Rural	PHC-Jetpur	17/10/06	503	0	0	0	0	22/12/06
		2	Rural	PHC-Patanvav	2006-10-10	296	0	0	0	0
		3	Rural	PHC-Santhli	18/10/06	255	0	0	0	0
		4	Urban	Rajkot city	1 to 20/12/06	745	0	0	0	0
		5	Urban	Dhoraji city	2006-12-10	528	0	0	0	0
			Sentinal sites sub Total (A)			2327	0	0	0	0
		1	Rural	PHC-Supdi	2006-11-10	389	0	0	0	0	22/11/06
		2	Rural	PHC-Jetpari	18/10/06	257	0	0	0	0
		3	Rural	PHC-Neknam	18/10/06	280	0	0	0	0
		4	Rural	PHC- Jetalsar	23/11/06	336	0	0	0	0
		5	Rural	PHC- Sindhvadar	2006-03-10	275	0	0	0	0
		6	Urban	Dhoraji city	13/10/06	501	0	0	0	0
		7	Urban	Rajkot city	1 to 20/12/06	753	0	0	0	0
			Spot-Check sites sub Total (B)			2791	0	0	0	0
		Grand Total ( A+ B)				5118	0	0	0	0
Jamnagar	2004	1	Rural	Salaya	30 to 31/5/04	502	0	0	0	0	5,6,7/6/04
		2	Rural	Okha	26 to 27/5/04	506	0	0	0	0
		3	Rural	Bedi	22 to 25/5/04	519	0	0	0	0
		4	Urban	Jamnagar city	17 to 21/5/06	634	1	0.157729	0	0
			Sentinal sites sub Total (A)			2161	1	0.0462749	0	0
		1	Rural	Nagana	26 to 28/5/04	517	0	0	0	0	5,6,7/6/04
		2	Rural	Haria	2004-01-06	368	0	0	0	0
		3	Rural	Surajkaradi	18 to 20/5/04	505	0	0	0	0
		4	Urban	Khambhalia	18 to 21/5/04	513	1	0.194932	0	0
			Spot-Check sites sub Total (B)			1903	1	0.0525486	0	0
		Grand Total ( A+ B)				4064	2	0.0492126	0	0
	2005	1	Rural	Salaya	26 to 27/10/05	524	0	0	0	0	11,12,13/11/05
		2	Rural	Okha	13 to 14/10/04	504	0	0	0	0
		3	Rural	Bedi	6 to 8/10/05	514	0	0	0	0
		4	Urban	Jamnagar city	10 to 12/10/05	505	0	0	0	0
			Sentinal sites sub Total (A)			2047	0	0	0	0
		1	Rural	Dwarka	15 to 1710/05	564	0	0	0	0
		2	Rural	Pipartoda	17 to 20/10/05	523	0	0	0	0
		3	Rural	Amaran	18 to 19/10/05	517	0	0	0	0
		4	Urban	Khambhalia	7 to 19 /10/05	520	0	0	0	0
			Spot-Check sites sub Total (B)			2124	0	0	0	0
		Grand Total ( A+ B)				4171	0	0	0	0
	2006	1	Rural	Salaya	16 to 22/11/06	511	0	0	0	0
		2	Rural	Okha	28 to 29/11/06	503	0	0	0	0
		3	Rural	Bedi	17 to 18/10/06	525	0	0	0	0
		4	Urban	Jamnagar city	18/10 to 4/11/06	502	0	0	0	0
			Sentinal sites sub Total (A)			2041	0	0	0	0
		1	Rural	Dwarka	30/11 to 1/12/06	522	0	0	0	0
		2	Rural	Dhranada	1/11 to 2/11/06	509	0	0	0	0
		3	Rural	Amaran	20/11 to 21/11/06	515	0	0	0	0
		4	Urban	Khambhalia	9/10 to 13/10/06	554	0	0	0	0
			Spot-Check sites sub Total (B)			2100	0	0	0	0
		Grand Total ( A+ B)				4141	0	0	0	0
Junagadh	2004	1	Rural	Mangrol	18/5 to 25/5	123	0	0	1	0.813008
		2	Rural	Shil	7/6 to 10/6	568	0	0	0	0
		3	Rural	Sutrapada	15/6 to 17/6	500	0	0	0	0
		4	Rural	Dhamlej	16/6 to 20/6	514	0	0	0	0
		5	Urban	Junagadhh	18/5 to 25/5	500	0	0	1	0.2
		6	Urban	Veraval	18/5 to 25/5	568	0	0	1	0.176056
			Sentinal sites sub Total (A)			2773	0	0	3	0.108186
			Rural	Shapar	11/6 to 12/6	530	0	0	0	0
			Rural	Sheriyaj	13/6 to 14/6	524	0	0	0	0
			Rural	Lodhva	18/6 to 20/6	501	0	0	0	0
			Spot-Check sites sub Total (B)			1555	0	0	0	0
		Grand Total ( A+ B)				4328	0	0	3	0.0693161
	2005	1	Rural	PHC-Shil		500	0	0	0	0
		2	Rural	PHC-Dhamnej		500	0	0	0	0
		3	Rural	PHC-Sutrapada		500	0	0	0	0
			Sentinal sites sub Total (A)			1500	0	0	0	0
		1	Rural	PHC-Chorvad		500	0	0	0	0
		2	Rural	PHC-Hari		500	0	0	0	0
		3	Rural	PHC-Kajli		500	0	0	0	0
			Spot-Check sites sub Total (B)			1500	0	0	0	0
		Grand Total ( A+ B)				3000	0	0	0	0
	2006	1	Rural	PHC-Shil		502	0	0	0	0
		2	Rural	PHC-Dhamnej		459	0	0	0	0
		3	Rural	PHC-Sutrapada		466	0	0	0	0
			Sentinal sites sub Total (A)			1427	0	0	0	0
		1	Rural	PHC-Chorvad		436	0	0	0	0
		2	Rural	PHC-Hari		502	0	0	0	0
		3	Rural	PHC-Kajli		425	0	0	0	0
			Spot-Check sites sub Total (B)			1363	0	0	0	0
		Grand Total ( A+ B)				2790	0	0	0	0
Vadodara	2005	1	Urban	Dabhoi Town		1180	21	1.77966	0	0
		Spot-Check or Sentinal sites Grand Total				1180	21	1.77966	0	0
	2006	1	Urban	Dabhoi Town		2299	51	2.21836	0	0
		Spot-Check or Sentinal sites Grand Total				2299	51	2.21836	0	0

## Sheet: Base line 04 to 15
Annexure:-II
DETAILS REGARDING BASE LINE DATA OF GUJARAT STATE, FROM MDA 2004 TO 2014
Sl. No	LF endemic district	Site	2010			2011			2012			2013			2014			2015
			No.of persons Examined	Mf +Ve	Mf Rate	No.of persons Examined	Mf +Ve	Mf Rate	No.of persons Examined	Mf +Ve	Mf Rate	No.of persons Examined	Mf +Ve	Mf Rate	No.of persons Examined	Mf +Ve	Mf Rate	No.of persons Examined	Mf +Ve	Mf Rate
1	District 2	Sentinal sites	2019	84	4.16048	2036	49	2.40668	2060	34	1.65049	2037	37	1.8164	2082	19	0.912584	2058	11	0.5345
		Rendom sites	2066	26	1.25847	2055	110	5.3528	2009	14	0.696864	2155	45	2.08817	2117	28	1.32263	2046	14	0.684262
		TOTAL	4085	110	2.69278	4091	159	3.88658	4069	48	1.17965	4192	82	1.95611	4199	47	1.11931	4104	25	0.609162
2	IU4	Sentinal sites	2072	36	1.73745	2106	0	0	2072	15	0.723938	0	0	#DIV/0!	2048	17	0.830078	2018	8	0.396432
		Rendom sites	2727	8	0.293363	0	0	#DIV/0!	4100	2	0.0487805	4150	0	0	2104	4	0.190114	2024	4	0.197628
		TOTAL	4799	44	0.916858	2106	0	0	6172	17	0.275437	4150	0	0	4152	21	0.50578	4042	12	0.296883
3	DIstrict3	Sentinal sites	2049	25	1.22011	2027	15	0.74001	2064	3	0.145349	2088	21	1.00575	2041	13	0.636943	1963	2	0.101885
		Rendom sites	2129	2	0.0939408	1971	3	0.152207	3057	29	0.948642	2376	27	1.13636	1999	61	3.05153	2029	8	0.394283
		TOTAL	4178	27	0.646242	3998	18	0.450225	5121	32	0.624878	4464	48	1.07527	4040	74	1.83168	3992	10	0.250501
4	District 5	Sentinal sites	2002	11	0.549451	2030	17	0.837438	2035	1	0.04914	2040	20	0.980392	2019	6	0.297177	2026	2	0.0987167
		Rendom sites	2133	1	0.0468823	2044	13	0.636008	2052	2	0.0974659	2069	17	0.821653	2024	2	0.0988142	2041	5	0.244978
		TOTAL	4135	12	0.290206	4074	30	0.736377	4087	3	0.0734035	4109	37	0.900462	4043	8	0.197873	4067	7	0.172117
5	District1	Sentinal sites	2347	37	1.57648	2193	18	0.820793	2174	16	0.735971	2135	12	0.562061	2162	37	1.71138	2033	5	0.245942
		Rendom sites	2107	18	0.854295	2025	10	0.493827	2041	13	0.636943	2090	15	0.717703	2075	13	0.626506	2085	30	1.43885
		TOTAL	4454	55	1.23485	4218	28	0.663822	4215	29	0.688019	4225	27	0.639053	4237	50	1.18008	4118	35	0.849927
										-73.3333
